# Supplementary material for: OsNAC45 is Involved in ABA Response and Salt Tolerance in Rice
Source: Rice (N Y). 2020 Dec 7;13:79. doi: 10.1186/s12284-020-00440-1 (PMC7721851; doi:10.1186/s12284-020-00440-1)
Supplement: Supplementary file 2 — Additional file 2: [file 12284_2020_440_MOESM2_ESM.xlsx]

## Sheet: MT vs WT normal up
ID	gene_name	log2FoldChange	pvalue	gene_description
4331398	Os03g0115800	14.7789	3.88838e-34	supported by AK102606
4343360	Os07g0511400	12.6521	2.39693e-16	supported by AK108619
4333508	Os03g0629800	11.7589	8.86077e-21	supported by AK071513
4343359	Os07g0511300	11.714	3.37147e-14	ab initio prediction with EST support
novel.1931	-	11.4765	0.00330866	PF07011:Protein of unknown function (DUF1313)
9267943	Os01g0288700	10.4491	0.000387058	Non-protein coding transcript%2C unclassifiable transcript~supported by AK106473
novel.2177	-	10.3718	4.52922e-05	PF02992:Transposase family tnp2|PF13963:Transposase-associated domain|PF13960:Domain of unknown function (DUF4218)|PF13952:Domain of unknown function (DUF4216)|PF03017:TNP1/EN/SPM transposase|PF03004:Plant transposase (Ptta/En/Spm family)
novel.2725	-	9.98471	1.08367e-13	PF10551:MULE transposase domain
9269878	Os02g0772100	9.70786	2.7364e-13	supported by AK064111
4343358	Os07g0511100	9.31577	6.16992e-14	supported by CI073704 and CI310655
novel.675	-	9.30385	7.32503e-43	PF13821:Domain of unknown function (DUF4187)
4332625	Os03g0309400	9.16801	3.85311e-13	supported by AK100728
novel.2382	-	9.0025	0.0212275	-
novel.1654	-	8.92899	1.05777e-12	PF07727:Reverse transcriptase (RNA-dependent DNA polymerase)|PF00665:Integrase core domain|PF13976:GAG-pre-integrase domain
novel.1970	-	8.80696	1.59297e-12	-
4331314	Os03g0105500	8.40083	1.54592e-11	supported by CI436361 and CI660701
novel.2498	-	8.29983	7.91398e-12	-
novel.2569	-	8.15937	1.27657e-10	-
novel.954	-	8.14452	1.36089e-09	-
4352106	Os12g0428300	8.11848	2.7343e-09	ab initio prediction with EST support
novel.1051	-	8.03579	0.0397676	-
4328726	Os02g0216200	7.89352	3.13218e-09	supported by AK108648
novel.1446	-	7.87009	1.2633e-06	-
9268863	Os06g0685400	7.57275	0.0526953	supported by AK100318
novel.1250	-	7.30893	4.28491e-08	-
4348595	Os10g0409400	7.23478	0.0642124	supported by AK120091
novel.1003	-	7.12469	4.99944e-08	PF03578:HGWP repeat|PF07727:Reverse transcriptase (RNA-dependent DNA polymerase)|PF13976:GAG-pre-integrase domain|PF00665:Integrase core domain|PF13961:Domain of unknown function (DUF4219)|PF14223:gag-polypeptide of LTR copia-type
novel.2489	-	6.89891	0.0776483	PF05754:Domain of unknown function (DUF834)
novel.1831	-	6.8238	3.22737e-26	-
9269836	Os10g0494100	6.77307	7.92337e-07	ab initio prediction with EST support
novel.2251	-	6.70781	4.84503e-07	PF05754:Domain of unknown function (DUF834)
4328903	Os02g0252400	6.64238	5.04602e-06	supported by AB028131
4351616	Os12g0169300	6.48854	4.44537e-07	supported by CI033019 and CI297534
9270500	Os06g0271475	6.47402	9.12133e-09	supported by CI407627 and CI637067
4327171	Os01g0660100	6.43363	0.0389392	supported by AK108487
9266959	Os11g0515900	6.42386	8.02625e-06	ab initio prediction with EST support
novel.193	-	6.27265	0.000132373	-
novel.1014	-	6.23377	2.08891e-07	PF13947:Wall-associated receptor kinase galacturonan-binding|PF07714:Protein tyrosine kinase
4343204	Os07g0472300	6.21978	0.000423297	supported by AK070792
novel.1184	-	6.21417	0.11215	PF15938:Domain of unknown function (DUF4750)
novel.2427	-	6.15883	0.000277886	-
4330306	Os02g0677300	6.11828	1.0949e-10	supported by AK106041
4347619	Os09g0522100	5.97354	1.62395e-06	ab initio prediction with EST support
novel.877	-	5.75442	0.000753243	PF13961:Domain of unknown function (DUF4219)|PF14223:gag-polypeptide of LTR copia-type|PF13976:GAG-pre-integrase domain|PF00665:Integrase core domain|PF07727:Reverse transcriptase (RNA-dependent DNA polymerase)|PF05754:Domain of unknown function (DUF834)
novel.2561	-	5.62396	6.28578e-05	-
4325646	Os01g0692400	5.43606	0.00120379	supported by AK110723
novel.963	-	5.43432	4.2085e-06	-
novel.251	-	5.41918	0.00228088	-
4336721	Os04g0572400	5.23832	0.000340436	supported by AY114110
4342716	Os07g0212400	5.13182	0.0392751	supported by AK119367
novel.1514	-	5.11677	0.0855253	-
novel.2603	-	5.06065	0.00192995	-
9267651	Os04g0165900	5.0516	0.0046338	ab initio prediction with EST support
6450177	ccmB	5.02585	0.0453639	-
novel.1298	-	4.77494	0.0154091	PF03254:Xyloglucan fucosyltransferase
4347618	Os09g0522000	4.75924	4.19937e-18	supported by AF300972
4326094	Os01g0116500	4.7519	0.0177185	ab initio prediction with EST support
novel.1442	-	4.68172	0.13681	-
4339944	Os06g0119600	4.66902	0.00990826	supported by AK066409
9267807	Os04g0308401	4.64986	2.77718e-05	ab initio prediction with EST support
9271633	Os02g0819000	4.64583	0.0077748	ab initio prediction with EST support
4333732	Os03g0682200	4.64243	0.00779073	ab initio prediction with EST support
4347266	Os09g0457900	4.59658	0.000731932	supported by AK067195
4347956	Os10g0105800	4.59003	0.0204314	supported by CI527888 and CI745510
4342221	Os07g0109700	4.58438	1.47282e-25	supported by AK121072
4351164	Os11g0692300	4.54785	0.0568897	ab initio prediction with EST support
9272041	Os06g0234700	4.49447	0.000445148	supported by AK103533
4350941	Os11g0620300	4.4659	0.0906834	supported by AK107901
9269048	Os03g0356498	4.4563	0.0239432	supported by AK108402
9267861	Os03g0309300	4.43696	0.0377062	Non-protein coding transcript%2C hold transcript~supported by CI502856 and CI722004
4341158	Os06g0517700	4.42427	0.0697465	supported by CI534914 and CI752494
novel.2650	-	4.40497	0.0692725	-
9271083	Os04g0397800	4.40444	0.0198658	Non-protein coding transcript%2C unclassifiable transcript~supported by AK109584
4343113	Os07g0446800	4.39386	0.0745554	ab initio prediction with EST support
novel.662	-	4.38469	4.76869e-06	PF05754:Domain of unknown function (DUF834)
9272318	Os01g0221800	4.34079	0.188673	Non-protein coding transcript%2C uncharacterized transcript~supported by AK058478
4340625	Os06g0241100	4.31832	0.0830755	supported by AK068992
9269348	Os02g0468450	4.30996	0.0795661	ab initio prediction with EST support
4340692	Os06g0261300	4.29289	0.0233583	supported by AK073534
9271021	Os06g0294950	4.27156	0.115065	supported by CI436802 and CI661094
novel.1741	-	4.24917	0.0602912	-
9266397	Os05g0286200	4.24651	0.00189189	supported by CI442337 and CI665467
4339754	Os05g0585800	4.22942	0.0450431	supported by AK107091
novel.1805	-	4.22589	1.21542e-05	PF05754:Domain of unknown function (DUF834)
9267908	Os04g0174200	4.21414	0.0119431	supported by CI440625 and CI664086
9267615	Os10g0134400	4.18963	0.030284	ab initio prediction with EST support
9268389	Os07g0569166	4.15656	0.0341675	supported by CI396117 and CI626820
4337671	Os05g0124700	4.14705	0.0309254	supported by AK063257
4344376	Os07g0692500	4.13324	0.0522409	supported by AK108769
4332450	Os03g0282300	4.12291	0.0683484	ab initio prediction with EST support
4351361	Os12g0121600	4.11843	2.62658e-05	supported by AK072782
9267374	Os07g0136866	4.08286	0.112739	ab initio prediction with EST support
9270734	Os10g0540250	4.05143	0.0545582	Non-protein coding transcript%2C unclassifiable transcript~supported by CI510373 and CI729531
novel.2598	-	4.03883	0.0003219	PF01161:Phosphatidylethanolamine-binding protein
4352000	Os12g0288000	4.03673	0.000598609	supported by AK069283
9270729	Os11g0172400	4.01896	0.247116	ab initio prediction with EST support
9269591	Os05g0296700	4.01764	0.0619611	Non-protein coding transcript%2C unclassifiable transcript~supported by AK063686
9270307	Os05g0321600	4.01523	0.00989627	supported by AK062802
4335428	Os04g0305700	4.00898	0.128389	supported by AK068128
4339974	Os06g0127100	3.95155	1.4989e-06	supported by AY327040
4336297	Os04g0498900	3.95139	2.26535e-18	supported by CI416868 and CI644496
4348560	Os10g0399200	3.94551	0.040856	ab initio prediction with EST support
4345031	Os08g0239900	3.93577	5.79233e-05	ab initio prediction with EST support
9272451	Os08g0389601	3.91099	0.269693	Non-protein coding transcript%2C unclassifiable transcript~supported by CI410937 and CI639753
4337082	Os04g0628300	3.90777	0.0535377	ab initio prediction with EST support
novel.2634	-	3.90204	0.0378548	-
novel.1866	-	3.89586	0.0739589	-
novel.1769	-	3.89347	0.272161	PF00098:Zinc knuckle|PF14223:gag-polypeptide of LTR copia-type|PF13976:GAG-pre-integrase domain
novel.535	-	3.89114	0.0145896	-
novel.1994	-	3.88735	0.171049	-
9266790	Os01g0132050	3.84865	0.152113	supported by CI450517 and CI672731
4338923	Os05g0441400	3.84767	5.81106e-06	supported by AK108756
9271598	Os02g0593150	3.84486	0.153709	ab initio prediction with EST support
novel.1607	-	3.82198	5.59001e-06	PF02458:Transferase family
9272177	Os03g0578500	3.80951	0.0664897	ab initio prediction with EST support
9267546	Os07g0439700	3.80356	0.162525	ab initio prediction with EST support
9271883	Os01g0274300	3.80185	0.0352755	Non-protein coding transcript%2C unclassifiable transcript~supported by AK107917
novel.1991	-	3.79972	0.0362156	-
4327170	Os01g0660000	3.78785	0.00115625	supported by AK064265
9267293	Os10g0351300	3.7726	0.189568	ab initio prediction with EST support
4326380	Os01g0593100	3.76931	0.0742554	ab initio prediction with EST support
9270742	Os01g0581800	3.75601	0.300869	supported by CI429159 and CI654558
novel.1738	-	3.75601	0.300869	PF07466:Protein of unknown function (DUF1517)
4329576	Os02g0537400	3.74023	0.00676123	supported by AK064436
novel.1227	-	3.7272	4.29202e-07	-
9266636	Os03g0347900	3.69256	0.0115207	supported by AK065109
9272498	Os04g0376200	3.68954	0.107425	ab initio prediction with EST support
9268431	Os10g0461600	3.68536	0.184664	supported by CI450004 and CI672248
novel.2761	-	3.68262	0.0287117	-
4324954	Os01g0872900	3.67328	0.183867	supported by AK106574
6450132	nad6	3.67328	0.183867	-
novel.2393	-	3.67185	1.02811e-21	PF01476:LysM domain|PF07714:Protein tyrosine kinase
9266276	Os03g0269400	3.66428	0.101944	supported by AK106776
4351720	Os12g0196700	3.6503	0.0909963	ab initio prediction with EST support
4351136	Os11g0685300	3.64864	0.0728462	supported by AK108918
3131410	psbB	3.62237	0.217534	-
4329948	Os02g0610000	3.60884	0.117074	ab initio prediction with EST support
4347274	Os09g0458700	3.60406	0.333966	supported by CI425062 and CI651522
4346008	Os08g0511200	3.60406	0.333966	ab initio prediction with EST support
novel.60	-	3.60262	0.0142594	-
4350417	Os11g0439100	3.58084	0.00213777	ab initio prediction with EST support
novel.828	-	3.56769	0.20256	-
9272070	Os06g0605100	3.56174	1.72082e-22	ab initio prediction with EST support
novel.1395	-	3.55062	2.10995e-08	PF01095:Pectinesterase|PF02519:Auxin responsive protein
novel.1770	-	3.5465	0.000171656	-
novel.98	-	3.52681	2.69079e-08	-
novel.805	-	3.52318	1.49723e-08	-
4344502	Os08g0113600	3.52303	0.0233208	supported by AK061571
6450122	cox1	3.51917	0.132648	-
9267510	Os05g0324650	3.51917	0.132648	Non-protein coding transcript%2C unclassifiable transcript~supported by CI432238 and CI656945
novel.260	-	3.50124	0.129319	-
9268433	Os05g0209200	3.49283	0.223055	Non-protein coding transcript%2C unclassifiable transcript~supported by AK109245
9268969	Os07g0492400	3.48862	0.0368255	ab initio prediction with EST support
novel.2	-	3.48345	0.131736	-
9269013	Os04g0310400	3.47553	0.119021	supported by CI322380 and CI570464
novel.1837	-	3.46103	0.10538	PF00651:BTB/POZ domain
4331574	Os03g0140900	3.45269	0.0600641	ab initio prediction with EST support
4340266	Os06g0171500	3.43419	0.372363	supported by AK073301
novel.2023	-	3.43419	0.372363	-
4328834	Os02g0237000	3.4316	0.139005	ab initio prediction with EST support
4345815	Os08g0474000	3.43011	5.85647e-10	supported by AK062882
novel.695	-	3.42669	0.257063	-
4332789	Os03g0340600	3.4046	0.00168401	ab initio prediction with EST support
4336082	Os04g0464300	3.40287	0.0618817	supported by AK111143
9268158	Os01g0357000	3.39318	0.242805	supported by AK111025
4349940	Os11g0181200	3.35974	0.0241753	supported by AK063747
novel.2011	-	3.35031	0.260813	-
4332825	Os03g0347500	3.3464	0.00318915	supported by AK109114
9268613	Os10g0567900	3.33211	5.65163e-29	supported by AK064083
4347953	Os10g0104800	3.32473	0.0635259	supported by AK100339
4331638	Os03g0151000	3.31746	0.167895	supported by AF216531
9266230	Os12g0119901	3.29875	0.0936538	supported by CI424642 and CI651169
4351314	Os12g0114500	3.29717	0.167197	supported by AK104981
4334398	Os03g0793700	3.28781	0.0587768	supported by AK121667
9266202	Os08g0422500	3.28492	4.30735e-07	supported by CI536897 and CI754340
4343399	Os07g0520300	3.27971	0.170059	supported by AK109627
9269515	Os09g0400300	3.27598	0.166142	supported by AK067085
9266608	Os04g0202350	3.27516	0.0822135	supported by CI414884 and CI642888
novel.166	-	3.2648	0.292968	-
4333940	Os03g0722000	3.25923	0.16288	supported by AK071718
4331649	Os03g0152300	3.25491	0.135715	supported by AK070875
4346604	Os09g0279400	3.24165	0.411295	supported by AK067071
4347835	Os09g0558600	3.24165	0.411295	supported by AK064751
4329069	Os02g0294000	3.233	0.299914	ab initio prediction with EST support
9268176	Os07g0457200	3.2267	0.00294521	Non-protein coding transcript%2C putative npRNA~supported by AK106645
4350984	Os11g0637300	3.22363	0.288013	ab initio prediction with EST support
9272553	Os07g0133000	3.2141	0.285085	supported by AK108625
9267337	Os04g0392300	3.20548	0.0686612	supported by CI046617 and CI303628
4338800	Os05g0415400	3.19955	0.0812301	supported by AK107330
novel.1969	-	3.19362	0.0492616	-
novel.2065	-	3.1766	0.00743542	-
4324846	Os01g0881000	3.17266	0.421543	ab initio prediction with EST support
novel.586	-	3.17266	0.421543	-
4327745	Os01g0920700	3.17148	0.421719	ab initio prediction with EST support
4336733	Os04g0574700	3.14515	0.321632	supported by AK060520
9269192	Os08g0476700	3.13374	0.156374	Non-protein coding transcript%2C unclassifiable transcript~supported by CI032690 and CI297417
4331947	Os03g0197300	3.12858	0.157042	supported by AK102651
novel.2386	-	3.12061	0.314584	PF04819:Family of unknown function (DUF716)
4341506	Os06g0610300	3.12014	0.045772	supported by AK062635
novel.1868	-	3.11823	0.0074699	-
4333375	Os03g0596400	3.10303	0.00758989	supported by AK107535
9271402	Os04g0176900	3.0998	0.319341	ab initio prediction with EST support
4330155	Os02g0649300	3.09584	0.0975771	supported by AK063685
novel.1064	-	3.09434	0.0267528	-
novel.1543	-	3.09273	1.86108e-08	PF00665:Integrase core domain|PF13976:GAG-pre-integrase domain|PF07727:Reverse transcriptase (RNA-dependent DNA polymerase)|PF00098:Zinc knuckle|PF14223:gag-polypeptide of LTR copia-type
9267378	Os08g0196900	3.08323	0.21684	supported by CI450050 and CI672289
9269573	Os04g0278101	3.08323	0.21684	ab initio prediction with EST support
4351468	Os12g0140700	3.08323	0.21684	supported by AK108475
4334104	Os03g0748100	3.07995	2.22003e-05	supported by AK108283
4348690	Os10g0430200	3.07757	0.0930966	supported by AK069040
4339662	Os05g0570900	3.0761	0.0858092	ab initio prediction with EST support
9266164	Os01g0342500	3.07418	0.0419812	ab initio prediction with EST support
4345287	Os08g0327700	3.07133	0.325986	supported by AK107930
novel.2576	-	3.06499	1.22625e-05	-
9266921	Os04g0300175	3.06432	0.324478	ab initio prediction with EST support
novel.1108	-	3.05304	0.206541	-
novel.1526	-	3.05186	0.0513843	-
9270681	Os05g0576900	3.04945	0.212664	supported by CI364817 and CI604722
9271809	Os06g0697300	3.04789	0.187126	ab initio prediction with EST support
4349062	Os10g0505900	3.04609	0.344411	supported by AK062588
4330052	Os02g0629900	3.04609	0.344411	supported by AK108563
4341909	Os06g0691700	3.02807	0.336122	supported by AK069356
4342603	Os07g0188000	3.02413	0.184391	supported by AK100285
4349967	Os11g0186300	3.01947	0.444828	supported by AK109545
4336641	Os04g0558900	3.01947	0.444828	supported by AK100861
4334300	Os03g0778100	3.01345	0.129527	supported by AK069791
4337967	Os05g0177500	3.00921	0.353091	supported by CI537044 and CI754480
novel.803	-	3.00921	0.353091	-
9270581	Os06g0489700	3.00065	0.0065428	supported by CI447660 and CI670086
9271223	Os05g0405400	2.99826	0.343282	Non-protein coding transcript%2C unclassifiable transcript~supported by AK108019
4329614	Os02g0547100	2.99826	0.343282	ab initio prediction with EST support
4335168	Os04g0206600	2.98818	0.299351	supported by AK106302
4339388	Os05g0527000	2.98808	0.303295	supported by CI396998 and CI627432
9272166	Os08g0400250	2.98712	0.342698	supported by CI033174 and CI297608
novel.29	-	2.97226	0.0764229	-
novel.979	-	2.96396	0.363844	-
4341985	Os06g0703400	2.96396	0.363844	supported by AK107025
4346073	Os08g0521600	2.95466	0.0465707	supported by AK108208
novel.559	-	2.94979	0.455658	PF01179:Copper amine oxidase, enzyme domain|PF00665:Integrase core domain|PF13976:GAG-pre-integrase domain|PF02728:Copper amine oxidase, N3 domain|PF07727:Reverse transcriptase (RNA-dependent DNA polymerase)|PF14223:gag-polypeptide of LTR copia-type|PF13961:Domain of unknown function (DUF4219)|PF00098:Zinc knuckle
novel.1018	-	2.94679	0.314411	-
4332782	Os03g0339300	2.9228	0.233053	supported by AK104395
4337838	Os05g0153200	2.9148	0.046342	supported by AK063522
4349109	Os10g0515000	2.91379	0.21769	supported by AK121092
4334002	Os03g0731800	2.9085	0.462145	supported by AK105543
4341474	Os06g0605300	2.9085	0.462145	ab initio prediction with EST support
4347072	Os09g0418500	2.8868	0.0717789	ab initio prediction with EST support
4324407	Os01g0162300	2.87674	0.387126	supported by AK108785
4339670	Os05g0572000	2.87674	0.387126	ab initio prediction with EST support
9268763	Os01g0844600	2.87674	0.387126	tRNA-Ala
4330349	Os02g0685200	2.86446	0.390101	supported by AK111726
4324436	Os01g0275200	2.86446	0.390101	ab initio prediction with EST support
4329370	Os02g0483500	2.85527	0.0197189	supported by AK103708
4344205	Os07g0664400	2.85082	0.222987	supported by CI412783 and CI641142
4347693	Os09g0535200	2.84749	0.383989	supported by AK110145
4333581	Os03g0648500	2.8421	0.115071	supported by AK107766
4339655	Os05g0569500	2.84108	0.221982	supported by AF049892
9272644	Os12g0588000	2.81997	0.159915	ab initio prediction with EST support
4328806	Os02g0231500	2.81809	0.391344	ab initio prediction with EST support
9266674	Os01g0814150	2.81809	0.391344	supported by CI425825 and CI652117
novel.2243	-	2.81809	0.391344	-
novel.173	-	2.81463	0.0707807	PF04827:Plant transposon protein
9266188	Os08g0203350	2.81002	0.138107	supported by CI407482 and CI636977
9268781	Os11g0113150	2.80937	0.0430362	Non-protein coding transcript%2C unclassifiable transcript~supported by CI513516 and CI732454
9271499	Os06g0543601	2.80612	0.0301827	supported by CI431494 and CI656334
4348093	Os10g0143400	2.80392	0.286655	ab initio prediction with EST support
4341457	Os06g0602400	2.80351	0.18155	supported by AK106474
4348670	Os10g0425700	2.80318	0.136738	ab initio prediction with EST support
novel.990	-	2.80219	8.96618e-05	PF05754:Domain of unknown function (DUF834)
novel.414	-	2.79884	0.15482	-
4341136	Os06g0507300	2.7918	0.289454	supported by AK111324
4351666	Os12g0178800	2.7918	0.289454	supported by AK063709
9270351	Os10g0339650	2.7918	0.289454	Non-protein coding transcript%2C unclassifiable transcript~supported by AK109165
4336434	Os04g0523000	2.79027	0.127956	ab initio prediction with EST support
4324281	Os01g0232600	2.78604	0.126601	ab initio prediction with EST support
4328561	Os02g0189300	2.78318	0.236694	supported by AK060691
novel.529	-	2.77964	0.400945	-
9270634	Os08g0427000	2.7769	0.228713	Non-protein coding transcript%2C unclassifiable transcript~supported by AK072196
9269012	Os04g0500900	2.77675	0.233822	ab initio prediction with EST support
4333496	Os03g0626100	2.77314	0.0789042	supported by AK119864
4343034	Os07g0418700	2.7699	0.00190708	supported by AK105945
9266472	Os01g0640132	2.75673	0.486426	ab initio prediction with EST support
3131415	psbH	2.75673	0.486426	-
9272605	Os10g0415116	2.75562	0.180286	ab initio prediction with EST support
4326360	Os01g0238700	2.75282	0.014478	supported by AK121040
novel.1253	-	2.74431	0.247933	-
4348144	Os10g0158000	2.74418	0.419913	Non-protein coding transcript%2C putative npRNA~supported by AK065387
4334883	Os04g0100300	2.73103	0.413323	supported by CI350913 and CI593628
novel.1193	-	2.70878	0.00360548	-
novel.2429	-	2.70824	0.108776	-
novel.1000	-	2.7065	0.0636821	-
4331213	Os02g0826000	2.69555	0.0593122	ab initio prediction with EST support
3131439	rps16	2.6947	0.0326791	-
4348336	Os10g0330400	2.69226	0.0258917	supported by AK099421
4331816	Os03g0178300	2.68506	0.0165565	supported by AK121217
4352677	Os12g0591600	2.67516	0.248073	supported by AK109727
9269770	Os02g0317100	2.67516	0.248073	ab initio prediction with EST support
4329120	Os02g0307900	2.67325	0.0877379	ab initio prediction with EST support
9271012	Os04g0192200	2.6704	0.187885	Non-protein coding transcript%2C uncharacterized transcript~supported by CI416291 and CI644053
9267324	Os06g0343900	2.66709	0.095534	supported by AK070940
novel.775	-	2.65923	0.181242	-
4329728	Os02g0571300	2.65852	0.0735316	supported by AK121446
9267599	Os01g0659400	2.64946	0.0326748	Non-protein coding transcript%2C putative npRNA~supported by AK064418
4345796	Os08g0468200	2.64619	0.025837	supported by AK107363
4349919	Os11g0175700	2.64345	0.148449	supported by AB071804
novel.1507	-	2.63679	0.291337	-
novel.2088	-	2.63218	0.0313239	-
4330596	Os02g0727400	2.62991	0.275085	supported by AK068514
novel.1895	-	2.62712	0.0785819	PF08246:Cathepsin propeptide inhibitor domain (I29)
4348374	Os10g0346300	2.62291	0.267983	supported by AK110474
novel.1358	-	2.61561	0.113391	PF00230:Major intrinsic protein
novel.495	-	2.61554	0.0112981	-
4325285	Os01g0680200	2.61243	0.00157215	supported by AK121881
4337545	Os05g0103800	2.6052	5.2979e-07	ab initio prediction with EST support
4347805	Os09g0553900	2.60136	0.266396	supported by AK099586
4347237	Os09g0453200	2.59098	0.0530426	ab initio prediction with EST support
9268106	Os05g0494600	2.59016	3.89847e-05	supported by AK108158
4325313	Os01g0611300	2.5852	0.0246948	supported by AK061273
novel.741	-	2.58509	0.302317	-
novel.843	-	2.58493	0.514714	-
9271450	Os01g0877001	2.58493	0.514714	supported by CI532868 and CI750460
4325951	Os01g0595800	2.58493	0.514714	ab initio prediction with EST support
4336691	Os04g0566600	2.58493	0.514714	supported by AK101849
4348583	Os10g0406100	2.58493	0.514714	supported by AK072672
novel.629	-	2.58493	0.514714	-
4326372	Os01g0240900	2.58493	0.514714	ab initio prediction with EST support
4329317	Os02g0465000	2.58421	0.231586	ab initio prediction with EST support
novel.59	-	2.58095	0.0206537	-
4335442	Os04g0308500	2.58049	0.0544962	supported by AK108905
4350092	Os11g0219400	2.57596	0.0570271	supported by AK069850
4336393	Os04g0514400	2.55864	0.103236	supported by AK069628
4342194	Os07g0105800	2.55739	0.0837235	ab initio prediction with EST support
9272329	Os11g0123066	2.55655	0.000273489	supported by CI416970 and CI644562
novel.969	-	2.54843	0.0428796	-
novel.2356	-	2.547	0.472133	-
4347549	Os09g0512100	2.547	0.472133	ab initio prediction with EST support
9270839	Os08g0244800	2.547	0.472133	Non-protein coding transcript%2C unclassifiable transcript~supported by AK101131
4352447	Os12g0543600	2.53165	0.476036	ab initio prediction with EST support
4341287	Os06g0556200	2.53165	0.476036	supported by AK071510
4328663	Os02g0203200	2.53165	0.476036	supported by AK120020
9269841	Os06g0539100	2.52945	0.203906	ab initio prediction with EST support
9271754	Os01g0276900	2.51715	0.00758143	supported by AK105130
novel.839	-	2.50788	0.0463894	PF05754:Domain of unknown function (DUF834)
4350258	Os11g0267400	2.50551	0.203231	supported by AK069552
4329011	Os02g0278400	2.50443	7.29462e-06	supported by AK067549
9270818	Os02g0556750	2.49282	0.380934	Non-protein coding transcript%2C unclassifiable transcript~supported by AK062454
4332814	Os03g0345300	2.49282	0.380934	supported by AK108277
4347986	Os10g0116300	2.49282	0.380934	supported by AK106211
4327114	Os01g0253000	2.49273	0.021516	supported by AK071644
9271784	Os02g0602700	2.49202	0.000208283	Non-protein coding transcript%2C unclassifiable transcript~supported by AK064479
4348192	Os10g0173000	2.48674	0.0666062	supported by AK111271
3131463	rbcL	2.48604	0.24305	-
4343893	Os07g0614400	2.4827	0.0460545	supported by AK103733
4337116	Os04g0632600	2.47913	0.483231	supported by AF403129
4324385	Os01g0268000	2.47913	0.483231	supported by AK107975
4341155	Os06g0517000	2.47913	0.483231	ab initio prediction with EST support
4350737	Os11g0565000	2.47913	0.483231	supported by CI425255 and CI651676
4336291	Os04g0498100	2.47913	0.483231	ab initio prediction with EST support
novel.1479	-	2.47473	3.70646e-05	PF04195:Putative gypsy type transposon
4333144	Os03g0423300	2.4737	0.490926	supported by AK070282
4350801	Os11g0586800	2.4737	0.490926	ab initio prediction with EST support
9271463	Os08g0156066	2.4737	0.490926	Non-protein coding transcript%2C unclassifiable transcript~supported by CI558688 and CI774604
9269339	Os04g0115000	2.47021	0.0748836	ab initio prediction with EST support
9270773	Os02g0207500	2.46684	0.00156211	Non-protein coding transcript%2C unclassifiable transcript~supported by AK063064
4336444	Os04g0524800	2.46424	0.221415	supported by AK064753
4333838	Os03g0702500	2.46405	0.308862	supported by AK064270
4332098	Os03g0221600	2.45871	0.308895	supported by AK067131
4340796	Os06g0293100	2.45776	0.390162	ab initio prediction with EST support
novel.875	-	2.45776	0.390162	-
4347462	Os09g0497500	2.45614	0.235623	supported by AK072767
9271473	Os01g0181900	2.45148	0.083744	ab initio prediction with EST support
4324032	Os01g0511600	2.44876	0.0106352	supported by AK072161
4340906	Os06g0325700	2.44385	0.0105637	supported by AK111131
9269095	Os07g0547300	2.4378	0.214037	detected by tRNAscan-SE
4329048	Os02g0288600	2.43523	0.540032	ab initio prediction with EST support
4352397	Os12g0529900	2.43523	0.540032	supported by AK059455
9272578	Os07g0616100	2.43523	0.540032	Non-protein coding transcript%2C unclassifiable transcript~supported by AK064501
4349188	Os10g0528200	2.43523	0.540032	supported by CI464636 and CI686009
9266863	Os08g0426932	2.43523	0.540032	ab initio prediction with EST support
4333968	Os03g0726300	2.43523	0.540032	supported by AK072268
9270177	Os01g0666300	2.43523	0.540032	tRNA-Arg
4343281	Os07g0493400	2.43523	0.540032	supported by CI414744 and CI642726
9271753	Os08g0387300	2.43523	0.540032	tRNA-Asp
9267302	Os08g0118700	2.43523	0.540032	tRNA-Gly
novel.2279	-	2.43523	0.540032	-
4326624	Os01g0620400	2.43523	0.540032	supported by AK062829
4341150	Os06g0514100	2.43485	0.224271	supported by AK062831
novel.971	-	2.43444	0.313299	PF00069:Protein kinase domain|PF08263:Leucine rich repeat N-terminal domain|PF13855:Leucine rich repeat
4333070	Os03g0404800	2.43096	4.66722e-06	supported by AK099537
9270993	Os12g0552200	2.42491	0.503494	supported by AK106375
4334989	Os04g0127500	2.42491	0.503494	supported by AK102639
4324405	Os01g0161300	2.42491	0.503494	ab initio prediction with EST support
novel.1456	-	2.42273	0.00348226	PF13962:Domain of unknown function
novel.178	-	2.4223	0.129128	-
9268423	Os09g0482300	2.41923	0.50502	supported by AK108029
4330506	Os02g0713500	2.41923	0.50502	ab initio prediction with EST support
4325954	Os01g0596100	2.41923	0.50502	supported by AK107398
3131426	rpl22	2.41923	0.50502	-
9271624	Os10g0149100	2.41923	0.50502	ab initio prediction with EST support
4335385	Os04g0286500	2.41168	0.0549618	supported by AK064584
novel.1871	-	2.40999	7.36143e-11	-
9271643	Os10g0573200	2.40441	0.0112755	ab initio prediction with EST support
4329982	Os02g0615500	2.40273	0.503263	supported by AK100073
4336561	Os04g0545000	2.40273	0.503263	supported by AK073695
4328163	Os02g0127200	2.40273	0.503263	ab initio prediction with EST support
4345506	Os08g0399900	2.40273	0.503263	supported by AK110830
4330766	Os02g0754600	2.39887	0.000489586	supported by AK108420
6450140	nad2	2.39815	0.0309957	-
novel.2594	-	2.39566	0.000352707	PF08263:Leucine rich repeat N-terminal domain|PF13855:Leucine rich repeat
novel.1702	-	2.38935	0.00215917	-
9270006	Os03g0762850	2.3857	0.513678	ab initio prediction with EST support
4340451	Os06g0209400	2.3857	0.513678	ab initio prediction with EST support
4348924	Os10g0481300	2.38022	2.47713e-05	supported by CI393268 and CI625512
4330001	Os02g0618400	2.37952	0.00221617	supported by AK111807
9272563	Os08g0327501	2.3769	1.9088e-08	supported by CI447001 and CI669524
4343015	Os07g0414000	2.37248	0.271617	supported by AK060507
9269956	Os11g0644500	2.36723	0.551728	supported by CI442812 and CI665896
4327885	Os01g0738400	2.36723	0.551728	supported by AK110661
4337224	Os04g0650200	2.36723	0.551728	supported by AK109786
4337183	Os04g0644000	2.36723	0.551728	supported by AK100283
4333764	Os03g0687900	2.36723	0.551728	supported by AK062783
4326339	Os01g0567200	2.36723	0.551728	supported by AK071488
9268980	Os10g0575100	2.36723	0.551728	tRNA-Gly
9266149	Os03g0371600	2.36723	0.551728	ab initio prediction with EST support
9270138	Os12g0527301	2.36723	0.551728	Non-protein coding transcript%2C unclassifiable transcript~supported by CI025678 and CI294734
4338216	Os05g0249500	2.36462	0.304017	supported by AK108083
4335031	Os04g0155000	2.35767	0.132118	ab initio prediction with EST support
9266827	Os05g0421900	2.35732	0.00236032	ab initio prediction with EST support
novel.1641	-	2.35439	0.00991039	PF00685:Sulfotransferase domain
novel.2649	-	2.35364	0.00123038	PF03478:Protein of unknown function (DUF295)
4335672	Os04g0389800	2.35269	0.263442	supported by AK109628
9272398	Os03g0568466	2.34536	0.281831	ab initio prediction with EST support
9266435	Os04g0670900	2.34526	0.144527	ab initio prediction with EST support
9266355	Os02g0464550	2.34427	0.333763	supported by CI392789 and CI625312
4343320	Os07g0503200	2.34423	0.332468	supported by AK101518
6450196	rps3	2.34282	0.161653	-
4349685	Os11g0132100	2.34151	0.1325	ab initio prediction with EST support
4350485	Os11g0469900	2.33844	0.335068	ab initio prediction with EST support
9269532	Os06g0279950	2.33434	0.0147928	supported by CI435880 and CI660279
4351308	Os12g0113600	2.33023	0.0212221	supported by AK107809
4336388	Os04g0513100	2.32554	0.0781207	supported by AK067841
4352349	Os12g0516800	2.31827	2.78698e-05	ab initio prediction with EST support
4344774	Os08g0171600	2.31759	0.0124569	supported by AK106914
4335686	Os04g0393500	2.31718	5.3388e-05	ab initio prediction with EST support
novel.1841	-	2.31276	0.000845087	-
4331275	Os02g0834700	2.30994	0.181997	supported by AK067965
novel.571	-	2.30985	0.0309907	-
9268518	Os03g0193900	2.30135	0.00360882	ab initio prediction with EST support
9268912	Os05g0379300	2.29955	1.15556e-05	supported by AK109293
novel.2261	-	2.29495	0.293251	-
4349074	Os10g0508300	2.28946	0.270856	ab initio prediction with EST support
9269127	Os08g0536350	2.28826	2.47812e-05	Non-protein coding transcript%2C unclassifiable transcript~supported by CI406929 and CI636519
4339747	Os05g0584400	2.28675	0.27768	supported by AK106631
4333959	Os03g0724800	2.28627	0.0139044	supported by AK106785
4342304	Os07g0124100	2.28406	1.65614e-09	supported by AJ276693
4350982	Os11g0637000	2.2808	0.462186	supported by AK119762
6450159	orf288	2.28071	0.469806	-
4341007	Os06g0366800	2.28071	0.469806	ab initio prediction with EST support
4334990	Os04g0127800	2.2799	0.000836939	supported by AK105313
novel.1608	-	2.27938	0.0796066	-
4351962	Os12g0273700	2.27179	3.12157e-31	supported by AK071152
novel.441	-	2.26846	2.94201e-05	PF01657:Salt stress response/antifungal
4340704	Os06g0264800	2.2644	0.18096	supported by AK105959
4341408	Os06g0589700	2.25764	0.057741	supported by AK064233
novel.1285	-	2.25536	0.353182	-
novel.822	-	2.25506	0.361081	-
4343517	Os07g0545100	2.25468	0.00172089	supported by AK105372
novel.2545	-	2.24855	1.99949e-06	PF00665:Integrase core domain|PF00078:Reverse transcriptase (RNA-dependent DNA polymerase)|PF03732:Retrotransposon gag protein|PF08284:Retroviral aspartyl protease
4350182	Os11g0244600	2.24208	0.000130319	supported by AK105539
4340427	Os06g0203800	2.24182	0.00493913	supported by AK073793
4334004	Os03g0732000	2.23315	1.16133e-07	ab initio prediction with EST support
9271926	Os11g0202300	2.23264	0.00208019	supported by AK068673
9266332	Os01g0225550	2.22706	0.158232	Non-protein coding transcript%2C unclassifiable transcript~supported by CI479242 and CI699825
9268324	Os01g0537250	2.22355	1.30356e-20	supported by CI419541 and CI646652
4346242	Os08g0548500	2.21991	0.219962	supported by AK070951
4347091	Os09g0421700	2.21948	0.0462427	supported by AK108547
4325402	Os01g0954100	2.21871	0.0514072	supported by AK062680
4342223	Os07g0110000	2.21728	1.6409e-26	supported by AK066728
novel.631	-	2.21688	0.0564094	PF02301:HORMA domain
9268724	Os12g0218500	2.21415	0.000116962	ab initio prediction with EST support
9271900	Os11g0663566	2.2127	0.478524	ab initio prediction with EST support
4328684	Os02g0207900	2.21047	0.0719067	supported by CI430776 and CI655717
novel.1792	-	2.20738	0.489131	-
novel.729	-	2.20694	0.00319119	PF12579:Protein of unknown function (DUF3755)
9272613	Os11g0105600	2.20455	0.425816	ab initio prediction with EST support
4342732	Os07g0217800	2.20403	0.100079	supported by AK108654
novel.2402	-	2.20035	0.00602114	-
4325527	Os01g0207900	2.20018	0.189876	ab initio prediction with EST support
4340907	Os06g0325900	2.19848	0.00104934	ab initio prediction with EST support
4347729	Os09g0541000	2.19355	0.327388	supported by AK119719
4326726	Os01g0298400	2.1917	0.00991424	supported by CI441351 and CI664634
novel.659	-	2.19064	0.000254961	-
4336355	Os04g0508500	2.18259	4.84861e-06	supported by AK109620
4333420	Os03g0607400	2.1785	0.397841	supported by AK069904
9268946	Os09g0412601	2.17846	3.11269e-08	supported by CI038552 and CI300326
9270289	Os01g0953801	2.17584	0.0508586	ab initio prediction with EST support
9269159	Os03g0146800	2.17348	8.00314e-06	Non-protein coding transcript%2C unclassifiable transcript~supported by AY568759
9267685	Os06g0610100	2.16881	0.142001	ab initio prediction with EST support
9268104	Os07g0512000	2.16872	0.401574	supported by AK108133
4327803	Os01g0532300	2.16725	0.586804	supported by CI542224 and CI759102
4341514	Os06g0611400	2.16725	0.586804	supported by AK119501
9272165	Os12g0291350	2.16725	0.586804	Non-protein coding transcript%2C unclassifiable transcript~supported by CI326549 and CI575764
9268223	Os03g0365200	2.16725	0.586804	supported by AK099802
9271356	Os12g0236801	2.16725	0.586804	supported by CI413034 and CI641343
novel.876	-	2.16725	0.586804	-
novel.1194	-	2.16725	0.586804	-
4349136	Os10g0519800	2.16725	0.586804	supported by AK108172
novel.1712	-	2.16725	0.586804	-
9268799	Os12g0428400	2.16725	0.586804	ab initio prediction with EST support
4350576	Os11g0512800	2.16725	0.586804	supported by AK064740
4324186	Os01g0657000	2.16725	0.586804	supported by AK108727
9267998	Os12g0604500	2.16725	0.586804	ab initio prediction with EST support
9269703	Os06g0502600	2.16725	0.586804	ab initio prediction with EST support
9266870	Os05g0124600	2.16725	0.586804	supported by CI525792 and CI743549
4349263	Os10g0542100	2.16725	0.586804	supported by AK063504
9267879	Os07g0107350	2.16418	0.211622	Non-protein coding transcript%2C unclassifiable transcript~supported by AK109288
9267765	Os11g0138500	2.16038	0.179055	ab initio prediction with EST support
9266543	Os01g0232450	2.15507	0.396671	supported by CI531934 and CI749589
9266196	Os04g0545250	2.1548	0.00102754	supported by CI470512 and CI691328
4333997	Os03g0730500	2.15465	0.388824	supported by AK066640
9266705	Os03g0421300	2.15404	0.000932052	supported by CI439633 and CI663186
novel.1681	-	2.15084	0.138605	-
novel.494	-	2.15011	0.305	-
novel.1682	-	2.14685	0.0860007	-
9268395	Os09g0511200	2.14571	0.00116356	ab initio prediction with EST support
4336443	Os04g0524700	2.14227	0.215781	supported by AK107449
9268141	Os10g0443800	2.14156	0.04707	supported by CI505473 and CI724695
9268991	Os06g0170800	2.14151	0.334559	supported by AK109875
9269498	Os02g0317000	2.13988	0.174136	ab initio prediction with EST support
4329766	Os02g0578400	2.13889	0.131215	ab initio prediction with EST support
4344223	Os07g0668100	2.13516	0.00164593	supported by AK106702
4349977	Os11g0190700	2.13511	0.401685	ab initio prediction with EST support
4328307	Os02g0150000	2.13511	0.401685	ab initio prediction with EST support
4344507	Os08g0114100	2.13167	0.39879	supported by AK099560
9271718	Os11g0257800	2.13143	0.392124	supported by AK069487
9268195	Os09g0570850	2.13094	0.170299	supported by CI077253 and CI311528
9271185	Os08g0265000	2.12895	1.17918e-05	Non-protein coding transcript%2C unclassifiable transcript~supported by AK070072
9271796	Os09g0441700	2.1264	0.0416862	supported by CI421558 and CI648508
9271421	Os10g0429500	2.12466	0.103056	ab initio prediction with EST support
4340890	Os06g0320200	2.12374	2.84113e-05	supported by CI440441 and CI663890
novel.1459	-	2.11933	0.584457	PF03492:SAM dependent carboxyl methyltransferase
9267388	Os08g0410000	2.11933	0.584457	tRNA-Lys
4352064	Os12g0413400	2.11933	0.584457	supported by AK062663
4327617	Os01g0822900	2.11933	0.584457	supported by AK120044
9269784	Os03g0661700	2.11933	0.584457	Non-protein coding transcript%2C putative npRNA~supported by AK073701
4352576	Os12g0570300	2.11933	0.584457	supported by AK108513
4351128	Os11g0683600	2.11933	0.584457	ab initio prediction with EST support
4347813	Os09g0555500	2.11279	7.82254e-06	supported by AK108154
4341380	Os06g0581500	2.11141	0.0135207	supported by AK099816
9266777	Os11g0156100	2.11069	0.0143665	Non-protein coding transcript%2C unclassifiable transcript~supported by CI411826 and CI640462
4330835	Os02g0765900	2.10712	0.00299277	supported by CI387208 and CI620930
4343748	Os07g0586100	2.10622	0.107936	supported by AK071404
novel.2029	-	2.10562	0.000450257	-
4340904	Os06g0324800	2.09883	0.589661	supported by AK109109
4325734	Os01g0368900	2.09883	0.589661	supported by AK107858
4328000	Os02g0103800	2.09883	0.589661	supported by AK106213
4339535	Os05g0551700	2.09883	0.589661	supported by AK071216
9267299	Os07g0479150	2.09883	0.589661	Non-protein coding transcript%2C unclassifiable transcript~supported by AK108177
novel.2412	-	2.09883	0.589661	PF00010:Helix-loop-helix DNA-binding domain
9269295	Os10g0561000	2.09883	0.589661	supported by CI448841 and CI671148
4330342	Os02g0684200	2.09883	0.589661	ab initio prediction with EST support
4325662	Os01g0186900	2.09524	1.26768e-05	supported by AK105331
novel.254	-	2.09357	0.000523822	-
4352274	Os12g0501400	2.0901	0.0807136	supported by AK111281
4340000	Os06g0130100	2.08925	0.192905	supported by AY332474
4345752	Os08g0456600	2.08797	0.175202	supported by AK059009
4334233	Os03g0767000	2.08774	0.0944944	supported by AK068620
novel.1662	-	2.08723	0.321812	PF05699:hAT family C-terminal dimerisation region|PF14291:Domain of unknown function (DUF4371)
9271886	Os01g0812600	2.08436	0.422596	ab initio prediction with EST support
4326093	Os01g0116400	2.08087	0.185015	supported by AK066041
9272299	Os03g0361700	2.07791	0.000692374	ab initio prediction with EST support
9268529	Os04g0477550	2.07468	0.105975	supported by CI419099 and CI646290
novel.413	-	2.07335	3.75871e-25	-
9267289	Os12g0221250	2.07245	0.271591	ab initio prediction with EST support
9269379	Os06g0570632	2.07091	0.596813	ab initio prediction with EST support
4350453	Os11g0454200	2.07091	0.596813	supported by AK063517
4332516	Os03g0293100	2.07091	0.596813	supported by AK060680
9270261	Os07g0463500	2.07091	0.596813	ab initio prediction with EST support
4348540	Os10g0393800	2.06924	0.12237	supported by AK108245
novel.1576	-	2.06702	0.419139	PF00201:UDP-glucoronosyl and UDP-glucosyl transferase
9272586	Os11g0123600	2.06625	0.051145	supported by CI353530 and CI595330
novel.815	-	2.0586	0.519048	PF13456:Reverse transcriptase-like|PF13966:zinc-binding in reverse transcriptase
novel.2134	-	2.05665	0.00287113	-
4338556	Os05g0365600	2.05522	0.182499	supported by AK105546
9268859	Os09g0520550	2.05286	0.0268296	supported by CI519061 and CI737264
9268843	Os06g0229066	2.05066	0.184013	ab initio prediction with EST support
4348461	Os10g0368100	2.05027	0.0188123	supported by AK105198
novel.574	-	2.04959	0.0309371	-
9270653	Os05g0233900	2.04947	0.431443	ab initio prediction with EST support
novel.967	-	2.04937	0.513397	-
4333763	Os03g0687800	2.04937	0.513397	supported by AK106820
4338144	Os05g0225800	2.04937	0.513397	supported by AK070646
9270987	Os01g0139700	2.04928	7.55424e-06	supported by CI426181 and CI652459
4326627	Os01g0621200	2.04766	6.38623e-07	ab initio prediction with EST support
4347870	Os09g0565100	2.0457	0.234516	ab initio prediction with EST support
4344693	Os08g0156100	2.0453	0.351224	supported by AK063249
4346957	Os09g0389000	2.04525	0.352542	ab initio prediction with EST support
4346070	Os08g0521200	2.04453	0.00606043	supported by AK121158
novel.712	-	2.04441	0.140231	-
4347273	Os09g0458600	2.04436	0.117627	supported by AK066473
9271611	Os11g0495950	2.04171	0.0475521	ab initio prediction with EST support
4351815	Os12g0226300	2.03674	0.0125004	ab initio prediction with EST support
4331670	Os03g0156600	2.03495	0.26952	supported by AK105367
4327837	Os01g0780600	2.0325	0.00284255	supported by AK120823
novel.1567	-	2.03189	0.556612	PF00072:Response regulator receiver domain
4343852	Os07g0605400	2.03189	4.11678e-05	supported by AK068670
4326539	Os01g0938400	2.02899	0.418097	supported by AK062398
4344643	Os08g0142900	2.0283	0.60761	ab initio prediction with EST support
4334518	Os03g0808500	2.0283	0.60761	ab initio prediction with EST support
9268792	Os01g0954600	2.0283	0.60761	supported by CI442146 and CI665304
4350582	Os11g0514100	2.0283	0.60761	ab initio prediction with EST support
novel.2684	-	2.02086	0.61308	-
novel.2626	-	2.02086	0.61308	-
4346362	Os08g0567100	2.02086	0.61308	supported by AK072895
4334081	Os03g0745100	2.02086	0.61308	ab initio prediction with EST support
6450137	orf160	2.02086	0.61308	-
9268117	Os04g0500400	2.02086	0.61308	ab initio prediction with EST support
4348547	Os10g0395100	2.02086	0.61308	supported by AK119317
4326705	Os01g0223300	2.02086	0.61308	supported by AK107015
4339947	Os06g0120200	2.02086	0.61308	supported by AK066196
4338399	Os05g0317900	2.02086	0.61308	supported by AK065965
4336683	Os04g0565400	2.02086	0.61308	supported by CI471940 and CI692721
4345695	Os08g0442200	2.02086	0.61308	supported by AK073494
9266911	Os10g0343500	2.02086	0.61308	ab initio prediction with EST support
novel.1192	-	2.02086	0.61308	-
4335407	Os04g0295400	2.02086	0.61308	supported by AK067477
9268964	Os01g0250200	2.02086	0.61308	ab initio prediction with EST support
4348981	Os10g0492600	2.02086	0.61308	supported by AK111931
4332395	Os03g0271900	2.02086	0.61308	supported by AK103225
4327421	Os01g0829600	2.02086	0.61308	supported by AK060725
4324603	Os01g0602200	2.02086	0.61308	ab initio prediction with EST support
4334873	Os03g0861300	2.02086	0.000849729	supported by AK109024
9270592	Os04g0286800	2.0207	0.306609	supported by CI523070 and CI741105
novel.1291	-	2.01738	0.30693	PF13334:Domain of unknown function (DUF4094)|PF01762:Galactosyltransferase
4325790	Os01g0302900	2.01687	0.0552462	supported by AK107212
4333856	Os03g0706500	2.01558	0.142964	supported by AK107083
4351738	Os12g0202800	2.00844	0.141614	ab initio prediction with EST support
4326511	Os01g0939500	2.00828	0.0656166	ab initio prediction with EST support
9267745	Os12g0507900	2.00625	0.0126183	ab initio prediction with EST support
novel.2615	-	2.00608	0.0441995	-
4335913	Os04g0437500	2.00103	0.264515	supported by AK110861
9270170	Os06g0153500	1.99906	0.615076	detected by tRNAscan-SE
4337233	Os04g0651500	1.99906	0.615076	ab initio prediction with EST support
4352624	Os12g0578200	1.99906	0.615076	supported by AK105512
4334732	Os03g0840800	1.99906	0.615076	supported by AK069703
4344143	Os07g0655800	1.99906	0.615076	supported by AY644643
4334918	Os04g0107700	1.99906	0.615076	supported by AK110974
4323832	Os01g0968800	1.99906	0.615076	supported by AY345234
9266312	Os01g0769600	1.99906	0.615076	detected by tRNAscan-SE
4338583	Os05g0370700	1.99848	0.292067	supported by AK108862
9271149	Os05g0475900	1.99762	0.150741	ab initio prediction with EST support
novel.560	-	1.99602	0.0495011	-
novel.2049	-	1.99531	0.0923936	-
4335446	Os04g0309500	1.99371	0.176818	supported by AK107263
4348051	Os10g0134500	1.99166	8.96684e-07	ab initio prediction with EST support
9271004	Os02g0254100	1.98397	0.0530335	ab initio prediction with EST support
9268156	Os11g0676050	1.98321	3.28353e-07	ab initio prediction with EST support
9267041	Os06g0676900	1.98017	0.00159566	Non-protein coding transcript%2C unclassifiable transcript~supported by AK111124
4335774	Os04g0411400	1.97933	3.34215e-05	supported by AK110622
novel.2131	-	1.97814	0.0178518	-
4349232	Os10g0534700	1.97689	0.620677	supported by AK071861
4332469	Os03g0284700	1.97689	0.620677	supported by AK069841
4350372	Os11g0423200	1.97689	0.620677	supported by AK111297
4332878	Os03g0358700	1.97689	0.620677	supported by AK109711
4327444	Os01g0818800	1.97689	0.620677	supported by AK106940
4341064	Os06g0484800	1.97689	0.620677	ab initio prediction with EST support
4341970	Os06g0701600	1.97689	0.620677	supported by AJ491855
4332965	Os03g0377600	1.97404	0.000392258	supported by AK110517
novel.1804	-	1.97118	0.015742	-
4345211	Os08g0299300	1.96773	0.145057	supported by CI415900 and CI643769
9271645	Os08g0463100	1.96598	0.000721325	supported by AK063043
9271359	Os01g0128250	1.96554	0.04125	Non-protein coding transcript%2C unclassifiable transcript~supported by AK120005
9267952	Os01g0924100	1.96089	0.40358	Non-protein coding transcript%2C unclassifiable transcript~supported by AK062847
4350786	Os11g0581900	1.95446	0.625157	supported by AK069449
4336490	Os04g0531500	1.95446	0.625157	supported by AK102285
9270051	Os07g0417600	1.95446	0.625157	supported by CI533526 and CI751116
4334199	Os03g0762200	1.95446	0.625157	supported by AK107203
9272381	Os01g0162400	1.95446	0.625157	supported by AK108484
4325719	Os01g0373500	1.95446	0.625157	supported by AK107175
9268011	Os11g0194200	1.95446	0.625157	supported by CI350484 and CI593155
4348992	Os10g0494200	1.95446	0.625157	ab initio prediction with EST support
4345929	Os08g0496800	1.95446	0.625157	supported by AK120942
4326343	Os01g0567600	1.95446	0.625157	supported by AY643749
9267092	Os08g0365800	1.95446	0.625157	ab initio prediction with EST support
4330290	Os02g0673300	1.95446	0.625157	ab initio prediction with EST support
9266925	Os04g0571700	1.95446	0.625157	Non-protein coding transcript%2C unclassifiable transcript~supported by AK109680
9270008	Os07g0183600	1.95446	0.625157	ab initio prediction with EST support
4339679	Os05g0574000	1.95446	0.625157	supported by CI360336 and CI601425
9270861	Os10g0427400	1.95446	0.625157	ab initio prediction with EST support
4340798	Os06g0294000	1.95299	0.022933	supported by AK067472
9266142	Os02g0617600	1.95172	0.230782	supported by AK111533
novel.1852	-	1.9514	0.00561068	PF00847:AP2 domain
4325768	Os01g0950300	1.94957	0.144915	supported by AK107822
4330466	Os02g0706600	1.9484	0.000728283	ab initio prediction with EST support
4340708	Os06g0265400	1.94457	0.00441708	supported by AK109719
9269399	Os04g0690600	1.94454	0.115757	supported by AK109449
4352504	Os12g0559100	1.94314	0.294151	supported by AK100980
4350025	Os11g0206100	1.94223	0.00527778	ab initio prediction with EST support
4327704	Os01g0243300	1.94115	0.137892	supported by AK109301
9269479	Os11g0656000	1.9411	0.00335328	ab initio prediction with EST support
9270332	Os02g0463500	1.93785	0.269808	supported by AK107401
9267192	Os03g0724900	1.93712	0.00271428	ab initio prediction with EST support
9267114	Os06g0150550	1.93702	0.118576	supported by AK063346
novel.2458	-	1.93615	0.000684332	-
9267796	Os02g0527500	1.93517	0.397476	ab initio prediction with EST support
9270777	Os12g0478400	1.92952	1.35831e-08	ab initio prediction with EST support
6450171	mat-r	1.92826	0.317451	-
novel.1610	-	1.92546	5.56547e-07	-
4350514	Os11g0481600	1.92222	0.051189	supported by AK109900
4347879	Os09g0566300	1.91961	0.0875047	supported by AK102257
4328741	Os02g0218600	1.91943	0.00754807	ab initio prediction with EST support
9272298	Os11g0100300	1.91933	0.185394	ab initio prediction with EST support
novel.1444	-	1.91211	4.55052e-07	PF00931:NB-ARC domain
9270132	Os12g0603300	1.91093	0.125093	supported by CI473689 and CI694463
4323942	Os01g0528300	1.90951	0.471117	supported by AK062349
4350938	Os11g0619800	1.9095	0.146925	supported by AK107437
9271107	Os03g0813450	1.9094	0.469605	Non-protein coding transcript%2C unclassifiable transcript~supported by CI502600 and CI721756
9267925	Os02g0257400	1.90841	0.302028	Non-protein coding transcript%2C unclassifiable transcript~supported by AK058619
novel.2722	-	1.904	0.24634	-
novel.992	-	1.90201	0.00101256	PF04578:Protein of unknown function, DUF594|PF13968:Domain of unknown function (DUF4220)
novel.544	-	1.90106	3.85439e-09	PF17123:RING-like zinc finger
4351816	Os12g0226400	1.89888	0.339544	ab initio prediction with EST support
novel.2172	-	1.89841	1.12475e-07	-
4335391	Os04g0288500	1.89778	0.474178	supported by AK062593
4332895	Os03g0362500	1.89778	0.474178	supported by CI462053 and CI683679
4324081	Os01g0155800	1.89745	5.16418e-06	supported by CI414623 and CI642595
6450197	orfX	1.8962	0.103733	-
4351154	Os11g0689300	1.89407	0.00397758	supported by AK071439
4352844	Os12g0626200	1.88874	0.000205511	supported by AK107886
4352055	Os12g0408000	1.88839	0.0271693	supported by AK109709
4348845	Os10g0466500	1.88777	0.160928	supported by AK100335
4333474	Os03g0622200	1.88749	0.0122133	supported by AK108660
4338641	Os05g0382200	1.88724	0.0551502	ab initio prediction with EST support
4351528	Os12g0153200	1.88616	0.0205977	supported by AK108198
4328113	Os02g0120500	1.88482	0.0998155	supported by AK119580
novel.2418	-	1.88471	0.132365	-
4327843	Os01g0781600	1.88295	0.225362	supported by AK073325
4339047	Os05g0466100	1.87968	0.00403598	supported by AK108647
4325611	Os01g0759200	1.87966	0.00808881	supported by AK069231
9266605	Os03g0579200	1.87853	0.0174643	supported by CI404574 and CI634203
4330121	Os02g0641900	1.87735	0.021196	supported by AK108621
9268506	Os07g0143500	1.87384	8.63008e-05	Non-protein coding transcript%2C uncharacterized transcript~supported by AK064714
novel.323	-	1.87173	0.000159566	PF00854:POT family
novel.582	-	1.87104	0.00327142	-
9268137	Os11g0291800	1.86916	0.00027628	ab initio prediction with EST support
9270695	Os05g0452700	1.86835	0.223087	ab initio prediction with EST support
novel.984	-	1.86706	0.304517	-
4338179	Os05g0237400	1.86558	0.326512	supported by AK107045
4334937	Os04g0112100	1.86526	0.000301211	supported by CI537533 and CI754975
4324003	Os01g0966900	1.86522	0.0610598	ab initio prediction with EST support
9271068	Os09g0325000	1.86307	3.20608e-05	ab initio prediction with EST support
9271836	Os10g0455800	1.85998	0.106702	ab initio prediction with EST support
9270906	Os01g0234300	1.8591	0.000311533	ab initio prediction with EST support
novel.2190	-	1.8578	0.0347255	-
4324259	Os01g0276300	1.85544	0.151674	supported by AK108165
4352490	Os12g0555400	1.85449	0.12858	supported by AK061098
4326531	Os01g0937200	1.85393	0.000165785	supported by AK121597
9270222	Os11g0629100	1.84968	3.38206e-05	ab initio prediction with EST support
9269648	Os01g0364900	1.84953	0.213855	supported by AK121145
9268970	Os04g0290433	1.84746	0.132268	ab initio prediction with EST support
novel.425	-	1.84409	0.437643	-
9268369	Os01g0706200	1.84377	0.104999	supported by CI430888 and CI655814
4342358	Os07g0137200	1.84288	0.202196	supported by AK121012
6450161	cox2	1.84179	0.0783529	-
9269173	Os11g0631800	1.84161	0.191435	Non-protein coding transcript%2C uncharacterized transcript~supported by AK108129
4331584	Os03g0142600	1.8406	0.0115664	ab initio prediction with EST support
novel.2362	-	1.84046	2.28923e-05	PF01161:Phosphatidylethanolamine-binding protein
4336597	Os04g0551500	1.84013	0.402899	supported by AK068749
novel.951	-	1.83929	0.424138	-
4338991	Os05g0457000	1.83861	0.000902524	supported by AK110966
9266834	Os02g0641850	1.83665	0.29901	Non-protein coding transcript%2C unclassifiable transcript~supported by AK110856
4327181	Os01g0227400	1.83494	0.0304445	supported by AK108512
4343228	Os07g0479500	1.83422	0.275739	supported by AK109231
9268140	Os04g0226800	1.83346	0.139923	ab initio prediction with EST support
4328502	Os02g0179600	1.82952	0.129236	supported by AK110418
4342972	Os07g0298100	1.82896	0.405915	supported by AK071774
9270095	Os10g0497400	1.82733	0.271778	supported by AB112809
4330352	Os02g0686100	1.82705	0.000157899	ab initio prediction with EST support
4345896	Os08g0488800	1.82686	0.00106548	ab initio prediction with EST support
4338344	Os05g0299600	1.82677	0.000821869	supported by AK100896
4332728	Os03g0330200	1.82608	0.4916	ab initio prediction with EST support
4342268	Os07g0119100	1.823	0.281472	ab initio prediction with EST support
9269911	Os08g0167800	1.82265	0.0337707	supported by CI418983 and CI646192
4349705	Os11g0135000	1.82069	1.75048e-09	supported by AK121911
9267437	Os12g0109000	1.81974	0.103702	ab initio prediction with EST support
4347630	Os09g0525500	1.81788	0.0192735	supported by AK107918
4334992	Os04g0128400	1.81779	0.481865	ab initio prediction with EST support
4345424	Os08g0376300	1.81718	1.63452e-05	supported by AK072348
4343859	Os07g0607200	1.81434	0.420075	supported by AK065746
9271342	Os03g0752500	1.81434	0.420075	Non-protein coding transcript%2C unclassifiable transcript~supported by AK063100
novel.1478	-	1.81359	0.000297181	PF04749:PLAC8 family|PF03732:Retrotransposon gag protein
4343800	Os07g0598000	1.8128	0.0189479	supported by AK106089
4348549	Os10g0395400	1.81147	0.0793868	ab initio prediction with EST support
4348134	Os10g0154700	1.81126	6.00838e-05	supported by AK058898
9267296	Os02g0772000	1.81095	0.0185994	ab initio prediction with EST support
4327517	Os01g0826000	1.81008	0.000326449	supported by AJ308374
9266324	Os07g0298400	1.80946	0.179105	supported by CI447782 and CI670206
4351172	Os11g0695700	1.80882	0.311103	ab initio prediction with EST support
4329277	Os02g0454300	1.80864	0.0895759	supported by AK108068
4338961	Os05g0451200	1.80788	0.281835	supported by AK073037
4352827	Os12g0622900	1.80498	0.00031219	supported by AK106674
4339728	Os05g0581700	1.80426	0.368021	supported by AK108181
4347021	Os09g0408500	1.80403	2.35974e-05	ab initio prediction with EST support
4331342	Os03g0109000	1.80298	0.419909	supported by AK070416
4345507	Os08g0400000	1.79951	0.111378	supported by AK069520
9271682	Os03g0310701	1.79765	0.0589188	supported by CI466602 and CI687608
4345966	Os08g0503300	1.79586	0.583893	ab initio prediction with EST support
9267676	Os02g0793150	1.79584	0.585544	supported by CI397508 and CI627998
novel.1767	-	1.79584	0.585544	-
9268171	Os01g0723500	1.79281	0.00331113	ab initio prediction with EST support
4337769	Os05g0142400	1.79223	8.67738e-07	supported by AK062395
4338425	Os05g0325200	1.78866	2.60122e-06	supported by CI525161 and CI742908
4346756	Os09g0329700	1.78735	0.0671133	ab initio prediction with EST support
4327996	Os02g0103300	1.78708	0.17831	supported by AK069788
4336879	Os04g0600900	1.78696	0.122468	supported by CI435476 and CI659899
4342246	Os07g0114000	1.78635	0.304065	supported by AK102668
9267568	Os03g0619825	1.78581	0.316695	supported by CI375534 and CI612363
4350167	Os11g0241000	1.78414	0.0157861	ab initio prediction with EST support
novel.2574	-	1.78403	0.00942158	-
4326948	Os01g0930800	1.78124	0.0729132	supported by AK070499
4350299	Os11g0289700	1.78004	0.409228	supported by AK065302
4352239	Os12g0488700	1.77718	0.0934929	ab initio prediction with EST support
novel.1353	-	1.77712	0.000112928	-
4346053	Os08g0519000	1.77648	0.5065	ab initio prediction with EST support
4334724	Os03g0839400	1.77621	0.514003	supported by AK111413
4352196	Os12g0468300	1.77614	0.10917	supported by CI312500 and CI564038
novel.144	-	1.77594	0.0150898	-
4339292	Os05g0511800	1.77429	0.317107	ab initio prediction with EST support
4337218	Os04g0649400	1.77293	0.495819	supported by AJ556181
4328603	Os02g0194700	1.76928	3.73566e-06	supported by AK071915
4327503	Os01g0843300	1.76618	0.00122705	ab initio prediction with EST support
novel.615	-	1.76416	7.3611e-05	-
4338785	Os05g0412400	1.76248	0.0137416	supported by AK063711
4335095	Os04g0180300	1.76042	0.499235	supported by AK111372
9270342	Os07g0114550	1.75984	0.0215639	supported by CI522544 and CI740522
4327182	Os01g0227500	1.75972	0.00681677	supported by AK120914
novel.1060	-	1.75915	0.129157	-
4352880	Os12g0634400	1.75699	0.0252489	supported by AK110851
9271899	Os11g0577700	1.75624	0.0357366	supported by CI531162 and CI748780
novel.2129	-	1.75612	0.00031621	PF00854:POT family
9269459	Os04g0438650	1.75518	0.13553	supported by CI064618 and CI308192
4343091	Os07g0440100	1.75421	4.76589e-06	supported by CI041517 and CI301767
9267709	Os02g0521100	1.75366	0.0544396	Non-protein coding transcript%2C unclassifiable transcript~supported by AK109226
4325982	Os01g0126600	1.7471	0.00449484	supported by AK065750
4347369	Os09g0478000	1.74685	0.269916	ab initio prediction with EST support
4348776	Os10g0452900	1.7461	9.18707e-15	ab initio prediction with EST support
9271782	Os11g0655200	1.74526	0.157107	supported by CI535974 and CI753555
4329395	Os02g0492900	1.74474	0.347093	supported by AK110813
9269369	Os08g0474750	1.74456	0.0914356	supported by CI475404 and CI696223
4347599	Os09g0518900	1.74094	0.0358875	supported by AK072714
4348561	Os10g0399700	1.74002	0.15824	ab initio prediction with EST support
9268435	Os02g0183900	1.73866	0.086366	ab initio prediction with EST support
9267733	Os05g0114800	1.73774	5.28382e-07	Non-protein coding transcript%2C putative npRNA~supported by AK107808
4342001	Os06g0705100	1.7365	0.119104	supported by AK119552
9268397	Os09g0491820	1.73608	0.3961	supported by AK062138
novel.1171	-	1.73603	0.136129	PF03140:Plant protein of unknown function
4326930	Os01g0701700	1.7316	1.4068e-05	supported by AK108651
9268804	Os06g0671600	1.73105	0.262178	supported by AK111011
9272683	Os01g0385000	1.72891	0.60052	supported by CI400475 and CI630745
9268298	Os09g0272800	1.72891	0.60052	ab initio prediction with EST support
9271713	Os07g0141200	1.72844	0.000146916	supported by CI072070 and CI310247
4324789	Os01g0864200	1.72561	0.041078	supported by CI434014 and CI658637
novel.977	-	1.72486	0.00381888	-
4331857	Os03g0184400	1.72476	0.0739074	supported by AK100729
novel.1120	-	1.72434	0.000111401	PF13966:zinc-binding in reverse transcriptase
4343425	Os07g0524900	1.72415	3.52378e-05	supported by AK071512
9271152	Os09g0251250	1.72407	0.0320437	ab initio prediction with EST support
9271815	Os03g0360200	1.72169	7.6778e-06	supported by AK110606
4335950	Os04g0444400	1.72149	9.57479e-05	ab initio prediction with EST support
9268710	Os07g0670800	1.72063	0.35593	supported by CI403443 and CI633391
9270772	Os07g0144200	1.7198	0.177998	ab initio prediction with EST support
9272251	Os12g0233333	1.71649	0.371638	ab initio prediction with EST support
novel.2387	-	1.71474	0.000175326	-
novel.1869	-	1.71368	0.0327373	-
4349003	Os10g0496000	1.71208	5.05413e-05	supported by AK070563
4334979	Os04g0122000	1.7111	0.0241148	supported by AK065510
4341702	Os06g0653000	1.71079	0.350116	supported by AK070469
4337766	Os05g0142000	1.70781	5.4236e-06	supported by AK071647
4336962	Os04g0612000	1.70699	0.0331206	ab initio prediction with EST support
4326597	Os01g0633500	1.70633	0.0109979	supported by AB003496
novel.1541	-	1.70613	0.190518	PF00416:Ribosomal protein S13/S18
novel.1858	-	1.70327	0.00422372	PF00069:Protein kinase domain|PF00139:Legume lectin domain
novel.2509	-	1.70192	0.480189	PF03140:Plant protein of unknown function
4343939	Os07g0621400	1.70177	0.000653781	supported by AK059724
4333296	Os03g0574900	1.69898	0.323868	supported by AK068853
4341276	Os06g0554200	1.69461	0.205258	ab initio prediction with EST support
4338581	Os05g0370300	1.69358	1.46363e-05	ab initio prediction with EST support
4324430	Os01g0731100	1.69343	0.0930572	supported by AK109409
novel.2227	-	1.69259	0.308275	PF07645:Calcium-binding EGF domain|PF00069:Protein kinase domain|PF13947:Wall-associated receptor kinase galacturonan-binding
4352046	Os12g0406000	1.69219	0.165511	supported by AK065509
9268552	Os01g0934900	1.69119	0.000399186	ab initio prediction with EST support
4346931	Os09g0380600	1.68919	0.022493	supported by AK063655
4325664	Os01g0187200	1.68849	3.48403e-05	Non-protein coding transcript%2C unclassifiable transcript~supported by AK110797
4337008	Os04g0617900	1.68596	0.0155492	supported by AK109057
4348889	Os10g0476200	1.68549	0.0660328	supported by AK107522
novel.112	-	1.6841	0.00229309	PF00141:Peroxidase
4331304	Os03g0103400	1.68258	0.000889263	supported by AK119324
4348518	Os10g0389100	1.67998	0.0101156	ab initio prediction with EST support
4324496	Os01g0152500	1.67856	0.000400849	ab initio prediction with EST support
4330390	Os02g0693700	1.67826	0.0588457	supported by AK103774
9268255	Os11g0469600	1.67758	0.360633	ab initio prediction with EST support
4342946	Os07g0290200	1.67492	2.65645e-06	supported by AK062503
4342957	Os07g0294700	1.67353	0.0227773	supported by AK110963
4351863	Os12g0239900	1.67115	6.44364e-05	supported by AK107869
4325318	Os01g0612500	1.67077	0.000192087	supported by AK069125
4349699	Os11g0134400	1.66869	0.0611803	ab initio prediction with EST support
4330855	Os02g0769100	1.66702	3.8377e-05	supported by AK107987
novel.249	-	1.66469	0.0640958	-
4325549	Os01g0748500	1.66354	0.336763	supported by CI447971 and CI670429
4344132	Os07g0653800	1.66338	0.12093	supported by AK060607
4345878	Os08g0485500	1.65807	0.0742419	supported by AF069773
4324585	Os01g0218500	1.65746	0.34938	supported by AK072979
9270355	Os07g0505200	1.65739	0.00213826	ab initio prediction with EST support
9270552	Os03g0797300	1.65413	0.365806	Non-protein coding transcript%2C unclassifiable transcript~supported by CI406095 and CI635693
4345453	Os08g0385000	1.65368	0.118072	supported by AK107755
novel.911	-	1.65279	0.0833998	-
4341784	Os06g0667000	1.65186	0.222064	supported by AK110075
4346434	Os09g0124800	1.65066	0.437793	supported by AK068333
9266951	Os09g0515550	1.64755	0.0837293	supported by CI419484 and CI646611
9271586	Os11g0700100	1.6474	0.00653383	supported by AK108571
4351831	Os12g0231000	1.64625	0.33609	supported by AK120737
9270271	Os12g0218100	1.64384	0.162024	Non-protein coding transcript%2C unclassifiable transcript~supported by AK063190
4326900	Os01g0279000	1.64325	0.00304979	supported by AK119444
9270728	Os11g0201400	1.6428	0.239418	ab initio prediction with EST support
4324479	Os01g0501800	1.64243	0.0514888	supported by AK067715
9271324	Os01g0117850	1.64147	0.0170846	ab initio prediction with EST support
9270100	Os02g0323000	1.64108	0.0473523	supported by AK064221
novel.338	-	1.64105	0.0332004	-
4347540	Os09g0510500	1.64064	0.14242	supported by AK066188
4340181	Os06g0156700	1.63893	0.386321	supported by AK107226
4343313	Os07g0501100	1.63874	0.484295	supported by AK110924
4329988	Os02g0616800	1.63801	5.47242e-05	supported by AK070878
4334853	Os03g0858700	1.63798	0.000325827	supported by AK061723
9271307	Os09g0449500	1.6368	0.0135082	supported by AK111342
4328544	Os02g0187000	1.63634	0.196236	ab initio prediction with EST support
4326810	Os01g0341300	1.63627	0.160348	supported by AK070629
novel.2506	-	1.63618	0.0571076	PF04819:Family of unknown function (DUF716)
4328335	Os02g0153300	1.63461	0.112338	supported by AK121860
4341115	Os06g0500300	1.63456	0.00100694	ab initio prediction with EST support
novel.2165	-	1.63427	0.416989	-
6450145	rrn26	1.63211	0.012848	26S ribosomal RNA
4334330	Os03g0783100	1.63124	0.0870117	supported by AK111430
9269406	Os07g0469800	1.63122	0.09956	ab initio prediction with EST support
novel.1658	-	1.63107	0.210727	-
novel.2299	-	1.63072	0.0967347	-
9269235	Os10g0362150	1.62956	0.000983196	supported by CI457144 and CI679053
9266401	Os08g0267900	1.62737	0.0013176	supported by AK107040
4335571	Os04g0357700	1.62618	0.000445221	ab initio prediction with EST support
4343033	Os07g0418600	1.6261	0.00589841	supported by AK105956
9272118	Os11g0291900	1.62408	0.0025106	Non-protein coding transcript%2C unclassifiable transcript~supported by AK063221
novel.1694	-	1.62408	0.0685806	-
9267479	Os04g0639100	1.62403	0.000428209	supported by AK063036
4327994	Os02g0103000	1.6238	0.235854	supported by AK110906
novel.850	-	1.62363	0.00416066	-
4347756	Os09g0545700	1.62094	0.581297	supported by AK062898
4350398	Os11g0432400	1.62093	0.0893663	supported by AK068090
4342375	Os07g0142100	1.62006	0.638011	supported by CI053942 and CI305870
9266810	Os03g0849300	1.61965	0.180968	Non-protein coding transcript%2C uncharacterized transcript~supported by CI513081 and CI732050
6450195	atp6	1.61945	0.0926381	-
4342418	Os07g0152700	1.61936	0.629105	ab initio prediction with EST support
9270727	Os07g0648700	1.61915	0.0150126	Non-protein coding transcript%2C unclassifiable transcript~supported by AK059417
4343934	Os07g0620600	1.61865	0.113664	supported by AK070250
4331063	Os02g0805300	1.6182	0.00289309	supported by AK100109
4327997	Os02g0103500	1.61718	0.415304	ab initio prediction with EST support
4337768	Os05g0142200	1.61509	7.16478e-06	ab initio prediction with EST support
4329947	Os02g0609900	1.6141	0.50467	ab initio prediction with EST support
4336376	Os04g0511200	1.61314	0.0580217	supported by X89891
novel.2376	-	1.61218	0.251502	-
4334255	Os03g0770000	1.61151	0.0993509	ab initio prediction with EST support
9267939	Os03g0760401	1.61109	0.226194	ab initio prediction with EST support
4336351	Os04g0508000	1.61041	0.0119697	supported by AK071432
4351523	Os12g0152500	1.60947	0.0947078	ab initio prediction with EST support
9271163	Os09g0308600	1.60865	0.0251739	Non-protein coding transcript%2C unclassifiable transcript~supported by AK058754
4352358	Os12g0520200	1.60578	0.447446	supported by CI442578 and CI665690
4340753	Os06g0276300	1.60578	0.447446	supported by AK105315
novel.102	-	1.60536	0.0259075	-
9271229	Os04g0268566	1.60482	0.126684	supported by CI402444 and CI632573
4350212	Os11g0251200	1.60421	0.0130647	ab initio prediction with EST support
4350598	Os11g0518600	1.60414	0.129593	supported by AK106461
9267434	Os04g0508400	1.60391	0.0761555	ab initio prediction with EST support
4337039	Os04g0621900	1.60306	5.22947e-08	ab initio prediction with EST support
4341079	Os06g0490000	1.60306	0.0450438	supported by AK105534
4327676	Os01g0706800	1.60302	0.00523488	ab initio prediction with EST support
4327436	Os01g0832100	1.60248	0.530172	supported by AK064727
4341578	Os06g0627500	1.60239	0.00848867	supported by AK101725
9266084	Os12g0435000	1.60084	0.286638	ab initio prediction with EST support
4327138	Os01g0165800	1.60075	4.61801e-10	supported by AK119338
9271543	Os06g0266000	1.60064	0.0145808	supported by AK105495
4341410	Os06g0589900	1.59981	0.118891	supported by AK062501
4337388	Os04g0675400	1.59954	1.28716e-07	supported by AK068186
4333715	Os03g0678800	1.59893	0.00217236	ab initio prediction with EST support
novel.1926	-	1.59671	0.00533892	-
novel.1700	-	1.59636	0.18799	-
novel.1160	-	1.59617	0.0494834	-
4349821	Os11g0156000	1.59448	0.00125196	supported by AK070487
4351984	Os12g0281600	1.59337	0.00024983	supported by AK072326
4341279	Os06g0554600	1.59286	5.4213e-06	ab initio prediction with EST support
4327184	Os01g0227800	1.59265	0.292965	ab initio prediction with EST support
4339878	Os06g0109200	1.59177	0.0886716	supported by AK060278
9269021	Os03g0638300	1.58813	0.1686	supported by CI527621 and CI745268
4333288	Os03g0571700	1.58789	0.224327	supported by AK107345
4344023	Os07g0635300	1.58764	7.65997e-05	supported by CI434094 and CI658685
novel.734	-	1.5863	0.0279732	-
4333058	Os03g0400700	1.58566	0.000114174	ab initio prediction with EST support
4344327	Os07g0685300	1.58514	0.00136231	supported by AK067645
novel.2416	-	1.58498	0.0182465	-
novel.864	-	1.58493	0.0249575	-
4339156	Os05g0489200	1.58492	0.032537	supported by AK069135
4351224	Os11g0707000	1.58359	0.0473294	supported by AK104332
4346780	Os09g0339100	1.58328	0.147161	ab initio prediction with EST support
4352609	Os12g0575300	1.58314	0.0275701	supported by AK120701
9266865	Os11g0659200	1.57954	0.460882	supported by CI457543 and CI679353
9268002	Os02g0803900	1.57898	0.564331	supported by AK106930
9270089	Os08g0559800	1.57866	0.109951	supported by CI459774 and CI681548
4337455	Os04g0684600	1.57777	0.049593	supported by AK111337
4324706	Os01g0772100	1.57752	0.501206	supported by CI513116 and CI732085
9269937	Os06g0591450	1.57727	0.695375	ab initio prediction with EST support
4343987	Os07g0628900	1.57727	0.695375	supported by AK111564
novel.2244	-	1.57727	0.695375	-
novel.2301	-	1.57727	0.695375	-
4328436	Os02g0169400	1.57727	0.695375	supported by AK106247
9270068	Os11g0175000	1.57727	0.695375	supported by AK109815
4350158	Os11g0238700	1.57727	0.695375	ab initio prediction with EST support
9269998	Os01g0598900	1.57727	0.695375	ab initio prediction with EST support
9268578	Os02g0590250	1.57727	0.695375	supported by CI428672 and CI654202
9270608	Os11g0533400	1.57727	0.695375	supported by AK063652
4352671	Os12g0589400	1.57727	0.695375	supported by AK119349
9270690	Os01g0353600	1.57727	0.695375	ab initio prediction with EST support
9271156	Os01g0209150	1.57727	0.695375	Non-protein coding transcript%2C unclassifiable transcript~supported by CI398140 and CI628507
4333578	Os03g0648200	1.57727	0.695375	ab initio prediction with EST support
4326751	Os01g0243900	1.57727	0.695375	ab initio prediction with EST support
4333110	Os03g0414900	1.57727	0.695375	ab initio prediction with EST support
novel.108	-	1.57727	0.695375	-
4336439	Os04g0524300	1.57727	0.695375	supported by AK106426
4328222	Os02g0135000	1.57727	0.695375	supported by AK069693
4329121	Os02g0308400	1.57727	0.695375	supported by AK104655
4350855	Os11g0599400	1.57727	0.695375	supported by CI533160 and CI750759
4348382	Os10g0349900	1.57727	0.695375	supported by AK062848
4330746	Os02g0751600	1.5757	0.437507	supported by AK072946
4340040	Os06g0136300	1.57558	0.063753	supported by AK109132
novel.82	-	1.57554	7.46906e-05	-
novel.1602	-	1.57467	0.0729153	-
9270441	Os05g0130200	1.57394	0.000826127	supported by AK062489
4352811	Os12g0618600	1.57369	0.000215042	supported by AK073742
4327022	Os01g0761500	1.57204	0.404218	supported by AK069522
9266357	Os01g0860450	1.57202	0.00138169	Non-protein coding transcript%2C unclassifiable transcript~supported by AK119310
4351745	Os12g0204500	1.57189	1.6853e-05	supported by AK069867
novel.851	-	1.57165	0.192341	-
4350326	Os11g0300700	1.57015	0.00402384	supported by AK108339
9272056	Os03g0117000	1.56806	0.196561	ab initio prediction with EST support
4340312	Os06g0181500	1.56742	0.0464588	supported by AK100878
4340613	Os06g0238700	1.56633	1.0015e-06	ab initio prediction with EST support
9267079	Os08g0171700	1.56547	5.54557e-05	Non-protein coding transcript%2C uncharacterized transcript~supported by CI393735 and CI625847
novel.378	-	1.56507	0.575802	-
4342305	Os07g0124400	1.56483	0.000331855	Non-protein coding transcript%2C unclassifiable transcript~supported by AK111259
novel.890	-	1.56465	0.151986	-
9268400	Os06g0302000	1.56453	0.568308	supported by AK106070
4336845	Os04g0595000	1.56453	0.568308	supported by AK106907
4324073	Os01g0154500	1.5644	0.566643	supported by AK108793
novel.848	-	1.56398	0.113892	PF00067:Cytochrome P450
4346495	Os09g0247500	1.56397	0.00133948	supported by AK109296
4334942	Os04g0115200	1.56378	0.222526	supported by CI447778 and CI670204
4335601	Os04g0373000	1.56026	0.00595253	ab initio prediction with EST support
4335417	Os04g0301500	1.55977	0.000199877	supported by AB040744
4342288	Os07g0122000	1.55945	0.00290723	supported by AK102508
novel.1601	-	1.55874	0.120781	-
novel.1886	-	1.55777	0.0172239	-
9271627	Os04g0290466	1.55769	0.0252865	ab initio prediction with EST support
4332754	Os03g0335100	1.55687	0.509305	supported by AK107094
4324093	Os01g0603200	1.55684	0.113895	supported by AK063539
4324071	Os01g0161200	1.55511	0.323295	supported by AK065680
4345291	Os08g0330900	1.55506	9.54044e-05	ab initio prediction with EST support
4334599	Os03g0821200	1.55495	2.13212e-05	ab initio prediction with EST support
4347284	Os09g0460300	1.55446	0.00742607	supported by AK071569
9269778	Os05g0245700	1.55366	0.000257533	supported by AK101146
4337422	Os04g0679600	1.55211	0.0946829	supported by AK109942
4325665	Os01g0187300	1.55204	0.00299244	Non-protein coding transcript%2C uncharacterized transcript~supported by AK064460
4334654	Os03g0828800	1.55098	0.0520625	supported by AK107160
4346736	Os09g0325700	1.55076	4.85331e-05	supported by AK063334
4341417	Os06g0591400	1.5507	8.06176e-05	supported by AK061129
9269046	Os02g0114050	1.55038	0.00154094	ab initio prediction with EST support
novel.455	-	1.54979	0.0215196	-
4338893	Os05g0434800	1.54938	0.0985414	ab initio prediction with EST support
4349848	Os11g0160400	1.54919	0.00481742	supported by AK109030
4347320	Os09g0467300	1.54894	0.114338	supported by AK064135
9267732	Os01g0110050	1.54796	0.0024981	supported by CI437736 and CI661867
novel.1314	-	1.54779	0.0732315	-
4325475	Os01g0139900	1.54686	0.00800224	supported by AK121677
4350651	Os11g0534300	1.54639	0.183836	supported by AK069995
4334442	Os03g0799300	1.54532	0.574283	supported by AK108023
4344930	Os08g0206500	1.54514	0.223147	ab initio prediction with EST support
9269950	Os03g0648250	1.54482	0.564672	supported by CI437154 and CI661407
4338059	Os05g0200700	1.54458	0.000965071	supported by AK110596
4337740	Os05g0137000	1.54364	0.315693	supported by AK107339
4347346	Os09g0472900	1.54162	0.378177	supported by AK063132
4337438	Os04g0682400	1.53942	0.131107	supported by AK072470
novel.307	-	1.53846	0.00416784	-
4329026	Os02g0281900	1.53818	0.0508889	ab initio prediction with EST support
4324472	Os01g0966200	1.53701	0.416619	supported by AK058564
4338006	Os05g0186100	1.53662	0.00328322	supported by CI404111 and CI633845
9270397	Os11g0105750	1.53439	0.00120422	supported by AK072914
4327901	Os01g0777500	1.53432	0.138629	ab initio prediction with EST support
9271194	Os02g0157150	1.53402	0.155812	ab initio prediction with EST support
4328296	Os02g0148000	1.53398	0.209397	supported by AK120401
9268037	Os07g0191650	1.53339	0.001737	supported by CI462737 and CI684400
4330498	Os02g0711900	1.53329	0.00196323	ab initio prediction with EST support
4351420	Os12g0132300	1.52977	0.0560675	supported by AK111834
9271979	Os03g0802150	1.5278	0.0879715	supported by CI518730 and CI736941
9271391	Os01g0364400	1.52755	0.509765	ab initio prediction with EST support
4328205	Os02g0132500	1.52713	0.000668681	supported by AK070887
novel.1512	-	1.52592	0.010708	PF00583:Acetyltransferase (GNAT) family
4351108	Os11g0675200	1.52557	0.0078053	ab initio prediction with EST support
9267512	Os09g0565300	1.52448	7.39368e-06	supported by CI421599 and CI648544
novel.2077	-	1.52296	0.416734	-
novel.1499	-	1.52199	0.0625681	-
4338429	Os05g0326700	1.52185	0.000354235	supported by AK119280
6450154	nad9	1.52001	0.318485	-
4351041	Os11g0654800	1.51974	0.00651705	supported by AK119407
novel.1137	-	1.51955	0.000205507	PF03168:Late embryogenesis abundant protein
4338087	Os05g0209000	1.51933	0.150545	supported by AK111487
4328511	Os02g0180900	1.51923	0.180644	supported by AK064416
novel.2742	-	1.51921	0.219454	-
4331514	Os03g0131900	1.51881	0.0190328	supported by AK099900
4337767	Os05g0142100	1.51811	4.51886e-06	supported by AK107722
4347906	Os09g0569700	1.51733	0.000519762	supported by AK108778
4324764	Os01g0873100	1.51638	0.162835	supported by AK070841
novel.1090	-	1.5158	0.0167231	-
4330608	Os02g0729400	1.51575	0.58263	supported by AY476807
4344211	Os07g0665300	1.51552	0.572859	ab initio prediction with EST support
9268166	Os10g0469200	1.51505	0.226907	supported by CI425412 and CI651786
4343588	Os07g0559100	1.51484	8.98657e-05	ab initio prediction with EST support
4328924	Os02g0257200	1.51462	0.373463	supported by AK103494
4330177	Os02g0653000	1.5146	0.0011525	supported by AK062922
4349927	Os11g0177400	1.51458	0.000262084	supported by AK120669
4350382	Os11g0426400	1.51434	0.000767805	ab initio prediction with EST support
novel.1747	-	1.51402	0.00071844	-
4331977	Os03g0201800	1.51262	0.139774	supported by AK105496
4352559	Os12g0567300	1.51258	3.11569e-05	supported by AJ495785
novel.510	-	1.51109	0.590938	PF14364:Domain of unknown function (DUF4408)
4333080	Os03g0406900	1.51097	0.581487	supported by CI447475 and CI669897
4349944	Os11g0181700	1.50945	0.464327	supported by AK062546
4343032	Os07g0418500	1.50849	0.172853	supported by AK072220
4324817	Os01g0853000	1.50846	0.708443	supported by AK099561
novel.2062	-	1.50846	0.708443	-
9266755	Os12g0541250	1.50846	0.708443	Non-protein coding transcript%2C unclassifiable transcript~supported by AK105215
novel.2373	-	1.50846	0.708443	PF13963:Transposase-associated domain
9270819	Os04g0314550	1.50846	0.708443	ab initio prediction with EST support
4339746	Os05g0584300	1.50846	0.708443	supported by AK063149
9270122	Os04g0419300	1.50846	0.708443	ab initio prediction with EST support
9272400	Os11g0628000	1.50831	0.00463893	ab initio prediction with EST support
novel.1983	-	1.50739	0.0136116	-
4325643	Os01g0692100	1.50708	0.0165467	supported by CI395056 and CI626305
4351462	Os12g0139400	1.50635	9.83569e-05	ab initio prediction with EST support
4334681	Os03g0832800	1.50501	0.465517	supported by AK061994
9270010	Os11g0161033	1.50487	0.213899	ab initio prediction with EST support
9268778	Os12g0535600	1.50487	0.384537	ab initio prediction with EST support
4336246	Os04g0490900	1.50428	0.00214174	ab initio prediction with EST support
4334267	Os03g0772900	1.50324	0.0978809	supported by AK110689
4341221	Os06g0538400	1.5022	0.000116192	supported by AK108390
novel.854	-	1.50199	0.0275854	-
novel.1151	-	1.50181	0.237731	-
9267524	Os06g0579400	1.5015	0.448015	Non-protein coding transcript%2C unclassifiable transcript~supported by AK111053
4336410	Os04g0517500	1.49912	2.81407e-05	supported by AK066885
4342937	Os07g0286100	1.49891	0.059633	ab initio prediction with EST support
novel.2364	-	1.4988	0.276401	-
novel.607	-	1.49615	0.527989	-
9266513	Os07g0486000	1.49357	0.214599	supported by AK069343
4324765	Os01g0873200	1.49262	1.52105e-05	supported by AK109463
4339045	Os05g0465800	1.49096	0.192726	supported by AK072353
9271435	Os10g0351100	1.48805	0.0246802	supported by CI469609 and CI690469
4341908	Os06g0691600	1.48696	0.00192976	supported by AK070430
4343840	Os07g0603700	1.48623	0.414466	ab initio prediction with EST support
novel.443	-	1.48553	0.00326236	PF00249:Myb-like DNA-binding domain
9271144	Os04g0374175	1.4852	3.36388e-05	ab initio prediction with EST support
4344239	Os07g0670200	1.48452	0.000478788	supported by CI466599 and CI687606
4330594	Os02g0727100	1.48383	0.00251353	supported by AK069154
4332704	Os03g0325500	1.48318	0.00112726	supported by AK100282
4326017	Os01g0357400	1.48213	0.532228	supported by AK063489
4339913	Os06g0114400	1.48213	0.532228	ab initio prediction with EST support
4330543	Os02g0719700	1.48101	4.69782e-05	supported by AK119930
novel.832	-	1.48098	0.117795	-
4324873	Os01g0910900	1.48029	0.000247507	supported by CI460651 and CI682433
novel.1977	-	1.47863	0.0189656	-
4326860	Os01g0666400	1.47853	0.00148649	ab initio prediction with EST support
4330661	Os02g0736800	1.47847	0.011532	supported by AK073311
9270686	Os05g0463100	1.47813	0.714226	Non-protein coding transcript%2C unclassifiable transcript~supported by AK063021
4328002	Os02g0104000	1.47813	0.714226	ab initio prediction with EST support
9267170	Os03g0361300	1.47813	0.714226	tRNA-Arg
4332037	Os03g0212300	1.47662	0.334442	supported by AK070861
4339109	Os05g0478000	1.47575	0.00186773	supported by AK111029
4337636	Os05g0119100	1.47565	2.3101e-06	supported by CI448080 and CI670526
4349121	Os10g0516900	1.47535	0.00104341	supported by AK107070
4329788	Os02g0581600	1.47535	0.328353	supported by AK109205
4349874	Os11g0167500	1.47465	0.169655	supported by CI519046 and CI737245
9267006	Os08g0465300	1.47431	0.664996	supported by AK108076
4346842	Os09g0359700	1.47431	0.664996	ab initio prediction with EST support
9270030	Os01g0965300	1.47431	0.664996	Non-protein coding transcript%2C unclassifiable transcript~supported by AK111057
4335416	Os04g0299500	1.47428	0.6667	supported by AK107909
4344240	Os07g0670300	1.47414	0.00397235	supported by AK061154
4344501	Os08g0113500	1.47412	0.674276	ab initio prediction with EST support
novel.151	-	1.47285	0.000177725	-
4327930	Os01g0566000	1.47182	0.549899	supported by AK107516
9266135	Os06g0500100	1.47173	0.0176708	Non-protein coding transcript%2C unclassifiable transcript~supported by CI311954 and CI563489
9267762	Os02g0463401	1.47159	0.0756319	supported by CI448817 and CI671119
4342502	Os07g0168700	1.47106	0.000688197	Non-protein coding transcript%2C unclassifiable transcript~supported by AK067067
4328602	Os02g0194600	1.46877	0.0241445	ab initio prediction with EST support
4350429	Os11g0444000	1.46845	0.00315521	supported by AK099588
4335194	Os04g0219600	1.46672	0.0236752	supported by AK067819
4328378	Os02g0160300	1.46539	0.603753	supported by AK120181
4329589	Os02g0540000	1.46332	0.231462	supported by AK107016
9267018	Os01g0105500	1.46104	0.02219	ab initio prediction with EST support
4335688	Os04g0394100	1.46081	0.597241	ab initio prediction with EST support
9269140	Os03g0108101	1.46081	0.597241	supported by CI498899 and CI718190
4343452	Os07g0531200	1.46081	0.597241	supported by AK111249
9270878	Os03g0339800	1.46081	0.597241	tRNA-Ser
novel.2200	-	1.46046	0.605192	PF12776:Myb/SANT-like DNA-binding domain
9270546	Os05g0570000	1.46046	0.605192	Non-protein coding transcript%2C unclassifiable transcript~supported by U83835
4330933	Os02g0782500	1.45756	0.0319639	supported by AK119261
4326626	Os01g0620900	1.45669	0.00135494	supported by AK100581
6450135	rps19	1.45668	0.14008	-
9268936	Os01g0796900	1.45558	0.230152	ab initio prediction with EST support
9268500	Os01g0886350	1.45524	0.000516321	supported by CI412281 and CI640766
4351100	Os11g0672900	1.45505	0.424275	supported by AK105350
9269025	Os02g0658066	1.4543	0.0432408	ab initio prediction with EST support
4334257	Os03g0770700	1.45367	0.167863	supported by CI444018 and CI666857
4340746	Os06g0275000	1.45326	0.0550388	supported by AB041838
9271585	Os05g0291600	1.45244	0.341554	Non-protein coding transcript%2C unclassifiable transcript~supported by AK073226
9270651	Os09g0306232	1.44981	0.000629677	Non-protein coding transcript%2C unclassifiable transcript~supported by CI447492 and CI669913
4328601	Os02g0194400	1.44871	0.0330262	supported by AK110011
4333256	Os03g0562400	1.44625	0.138042	supported by AK063408
4330041	Os02g0627700	1.44534	0.602751	ab initio prediction with EST support
4347888	Os09g0567600	1.44534	0.602751	supported by AK106807
9271573	Os10g0136750	1.44534	0.602751	ab initio prediction with EST support
4334585	Os03g0819300	1.44486	0.114782	supported by AK072873
4335443	Os04g0308600	1.44458	0.0233938	ab initio prediction with EST support
4327662	Os01g0587300	1.44447	0.000768982	ab initio prediction with EST support
9268480	Os03g0176300	1.44444	0.455166	supported by CI041371 and CI301713
4342861	Os07g0258100	1.4443	0.013676	supported by AK064037
4350319	Os11g0297300	1.444	0.506628	supported by AK070171
4342253	Os07g0115500	1.44349	0.00016211	supported by AK108206
4332873	Os03g0357500	1.44291	0.123437	supported by AK107779
4340641	Os06g0246600	1.44282	0.203664	supported by AK107692
novel.2214	-	1.44035	0.347297	PF13639:Ring finger domain
novel.2465	-	1.44004	0.0716978	-
4342083	Os06g0717700	1.43929	0.384761	supported by AK111417
4339470	Os05g0541000	1.43876	0.162536	supported by AK106948
4341061	Os06g0484400	1.43798	0.341199	supported by AK106712
novel.1361	-	1.43714	0.722058	PF13976:GAG-pre-integrase domain|PF14223:gag-polypeptide of LTR copia-type
4331580	Os03g0141900	1.43714	0.722058	ab initio prediction with EST support
9270385	Os09g0260300	1.43714	0.722058	ab initio prediction with EST support
9270108	Os10g0149900	1.43714	0.722058	supported by CI457121 and CI679034
4328084	Os02g0117000	1.43714	0.722058	tRNA-Ala
4340218	Os06g0162800	1.43714	0.722058	supported by U78890
novel.1405	-	1.43714	0.722058	-
4328164	Os02g0127300	1.43714	0.722058	Non-protein coding transcript%2C unclassifiable transcript~supported by AK107837
4347442	Os09g0491900	1.43714	0.722058	supported by AK106612
9266837	Os04g0578900	1.43714	0.722058	ab initio prediction with EST support
4325607	Os01g0758800	1.43714	0.722058	ab initio prediction with EST support
4345470	Os08g0389500	1.43714	0.722058	supported by AK111829
4349905	Os11g0172700	1.43714	0.722058	ab initio prediction with EST support
9269008	Os01g0869700	1.43714	0.722058	tRNA-Gln
4342222	Os07g0109800	1.43714	0.722058	ab initio prediction with EST support
9268081	Os07g0693200	1.43714	0.722058	supported by AK071795
novel.690	-	1.43714	0.722058	-
novel.1596	-	1.43714	0.722058	-
4339858	Os06g0105300	1.43714	0.722058	supported by AK106868
4347708	Os09g0537700	1.43714	0.722058	supported by AK061438
9269311	Os02g0163566	1.43714	0.722058	ab initio prediction with EST support
3131423	rpl16	1.43714	0.722058	-
novel.2497	-	1.43705	0.556616	-
4330828	Os02g0764500	1.43705	0.556616	supported by AK066291
6450162	nad1	1.436	0.126916	-
4348390	Os10g0351500	1.43412	0.000440524	supported by AK102659
9270175	Os11g0152400	1.43224	0.00439429	Non-protein coding transcript%2C uncharacterized transcript~supported by AK111412
novel.1781	-	1.43216	0.00168275	-
novel.874	-	1.43153	0.0126765	PF00078:Reverse transcriptase (RNA-dependent DNA polymerase)
9268220	Os05g0165800	1.43112	9.28605e-05	supported by AK065881
4328426	Os02g0168200	1.43005	0.604106	supported by AK108211
9266499	Os02g0737401	1.43005	0.604106	Non-protein coding transcript%2C unclassifiable transcript~supported by CI421669 and CI648603
4336029	Os04g0457100	1.4299	0.605904	supported by AK108672
9270539	Os07g0524300	1.42936	0.0888247	Non-protein coding transcript%2C unclassifiable transcript~supported by AK069594
4327919	Os01g0286900	1.42933	0.000166774	supported by AK103865
9270213	Os10g0539650	1.4293	0.229342	Non-protein coding transcript%2C unclassifiable transcript~supported by CI545099 and CI761872
4334087	Os03g0746000	1.42927	0.613982	supported by AK073682
4342192	Os07g0105600	1.42927	0.613982	supported by AK068377
4333801	Os03g0695400	1.42894	0.153431	supported by AK070048
4347232	Os09g0452700	1.4286	0.283009	ab initio prediction with EST support
9268684	Os10g0560600	1.42851	0.150435	Non-protein coding transcript%2C unclassifiable transcript~supported by AK064207
novel.880	-	1.42784	0.151986	-
9269327	Os01g0116800	1.4271	0.0121131	Non-protein coding transcript%2C unclassifiable transcript~supported by CI522775 and CI740799
novel.1197	-	1.42697	1.06652e-07	PF12425:Protein of unknown function (DUF3673)|PF00572:Ribosomal protein L13
4348735	Os10g0443000	1.42631	0.648732	ab initio prediction with EST support
4348811	Os10g0459700	1.4263	0.0685616	supported by AK110328
4327532	Os01g0802600	1.42617	0.0087281	ab initio prediction with EST support
4336467	Os04g0528200	1.42479	0.441544	supported by AK064693
novel.1824	-	1.42359	0.0852868	-
4324642	Os01g0219900	1.42234	0.169087	supported by AK109722
4339527	Os05g0550600	1.42207	0.216235	supported by AK119689
4327523	Os01g0827400	1.42179	0.000827743	supported by AK108526
4325610	Os01g0759100	1.42122	0.352436	supported by AK106853
4352842	Os12g0626000	1.42091	0.161264	supported by AK109499
4336019	Os04g0454900	1.42077	0.244782	supported by AK073191
9266769	Os01g0192550	1.41814	0.00558426	supported by CI436061 and CI660439
9269004	Os06g0265950	1.41806	0.0888819	Non-protein coding transcript%2C unclassifiable transcript~supported by CI424898 and CI651386
9269119	Os06g0476666	1.41748	0.0118606	ab initio prediction with EST support
4339213	Os05g0497800	1.41667	0.259241	ab initio prediction with EST support
4342166	Os07g0100800	1.41533	0.0026974	supported by AK066298
4340895	Os06g0321700	1.41313	0.00357462	supported by AK109831
novel.2304	-	1.41278	0.0841082	-
4341704	Os06g0653200	1.41272	0.00943219	supported by AK058439
4350507	Os11g0479000	1.41251	0.00188188	supported by AK107976
novel.449	-	1.41186	0.00156995	-
4335403	Os04g0293600	1.41125	0.0603233	supported by AK063003
4347645	Os09g0528000	1.40958	0.0636686	supported by AK100918
novel.1544	-	1.40943	0.0114368	-
4345509	Os08g0400200	1.40932	0.0318377	ab initio prediction with EST support
4343564	Os07g0555100	1.40915	0.0578284	supported by AK063333
4339214	Os05g0498200	1.40906	0.0140275	supported by AK107526
4325988	Os01g0127500	1.40824	0.681278	supported by AK106870
9270024	Os02g0478525	1.40811	0.683008	ab initio prediction with EST support
4341416	Os06g0591200	1.40796	0.000116784	supported by AK062563
novel.579	-	1.40795	0.101482	PF00067:Cytochrome P450
4331913	Os03g0192300	1.40793	0.323405	ab initio prediction with EST support
novel.2604	-	1.40757	0.690696	PF00335:Tetraspanin family
4324318	Os01g0912700	1.40757	0.690696	supported by AK068528
9271724	Os11g0667400	1.40742	0.0303937	ab initio prediction with EST support
4347837	Os09g0558800	1.40705	0.267519	ab initio prediction with EST support
novel.1028	-	1.40667	0.00281841	PF12937:F-box-like
4330525	Os02g0716800	1.40638	0.27584	ab initio prediction with EST support
4352309	Os12g0508400	1.40567	0.728087	ab initio prediction with EST support
9270762	Os03g0325300	1.40567	0.728087	ab initio prediction with EST support
4326068	Os01g0117400	1.40567	0.728087	ab initio prediction with EST support
4348109	Os10g0148000	1.40567	0.728087	supported by CI491900 and CI711746
9267496	Os07g0548100	1.40567	0.728087	ab initio prediction with EST support
4351043	Os11g0655100	1.40567	0.728087	supported by AK063746
9272040	Os08g0252001	1.40567	0.728087	supported by CI560171 and CI775833
4348472	Os10g0370600	1.40567	0.728087	supported by AK062606
4341245	Os06g0546000	1.40567	0.728087	supported by AK064215
9272192	Os11g0415400	1.40567	0.728087	supported by CI411429 and CI640164
4348035	Os10g0130600	1.40544	2.88441e-06	ab initio prediction with EST support
9268826	Os12g0242500	1.40399	0.00130552	supported by CI523984 and CI741864
novel.1052	-	1.40357	0.0454847	PF02358:Trehalose-phosphatase
9270330	Os12g0204550	1.40287	0.530202	Non-protein coding transcript%2C unclassifiable transcript~supported by CI445727 and CI668288
4336032	Os04g0457400	1.40213	0.00203671	ab initio prediction with EST support
4330753	Os02g0753000	1.40139	0.0017884	supported by AK121015
4342080	Os06g0717200	1.40034	0.00379071	supported by AB182388
4335581	Os04g0366000	1.40001	0.612013	ab initio prediction with EST support
9267951	Os05g0297500	1.4	0.0366441	supported by CI447540 and CI669949
4325031	Os01g0899200	1.39977	0.00249998	supported by AK108736
novel.2477	-	1.39975	0.296295	-
9268838	Os04g0167900	1.39777	0.0554174	ab initio prediction with EST support
4346644	Os09g0295000	1.39747	0.359625	supported by AK106741
9270694	Os04g0227000	1.39739	0.0155597	supported by AK111733
4328627	Os02g0198000	1.39662	0.582777	supported by AK067695
4345789	Os08g0466200	1.3965	0.000962323	supported by AK119564
4343185	Os07g0468500	1.39607	0.497878	supported by AK073028
6450198	nad7	1.39563	0.161167	-
novel.390	-	1.39309	0.397215	-
9270180	Os05g0181700	1.39276	0.000383937	supported by CI430683 and CI655633
4335653	Os04g0386300	1.3924	0.000947397	supported by AK064720
novel.258	-	1.39181	0.122713	-
4324557	Os01g0963200	1.39157	0.433289	ab initio prediction with EST support
9268810	Os01g0698500	1.39139	0.13531	Non-protein coding transcript%2C putative npRNA~supported by AK059674
9272279	Os11g0676200	1.39088	1.91074e-06	ab initio prediction with EST support
9268820	Os04g0507950	1.39052	0.000577977	Non-protein coding transcript%2C unclassifiable transcript~supported by CI550511 and CI766970
4325912	Os01g0644200	1.38967	0.146369	supported by AK063634
4328449	Os02g0172800	1.38959	0.127284	supported by AK103838
4346821	Os09g0350900	1.38914	0.522408	supported by AB059567
4331257	Os02g0832000	1.38828	0.0409786	supported by AK069127
4351689	Os12g0187800	1.38822	0.561634	ab initio prediction with EST support
4332746	Os03g0333700	1.388	5.06193e-05	supported by AK071170
4346798	Os09g0344900	1.38799	0.022316	supported by AK060053
novel.1220	-	1.38784	0.00192665	PF12697:Alpha/beta hydrolase family
9270879	Os01g0703500	1.38753	0.0146531	detected by tRNAscan-SE
9272537	Os04g0278500	1.38676	0.20479	ab initio prediction with EST support
novel.1832	-	1.38559	0.0194752	-
4329519	Os02g0526000	1.38306	0.000700163	supported by AK071231
4333205	Os03g0438900	1.38215	0.0207211	supported by AK111048
novel.1990	-	1.38161	0.0695864	PF03140:Plant protein of unknown function
4335656	Os04g0386700	1.38094	0.173294	supported by CI061748 and CI307603
4348812	Os10g0459900	1.37982	0.050007	supported by AK110981
9272513	Os12g0160200	1.37976	0.0349484	ab initio prediction with EST support
9270625	Os03g0698400	1.37925	0.00250923	Non-protein coding transcript%2C unclassifiable transcript~supported by AK058933
4335173	Os04g0208600	1.37898	0.594689	supported by AK100900
4350222	Os11g0256400	1.37895	6.39215e-05	supported by AK120007
4331354	Os03g0110500	1.37809	0.00386362	supported by AK101157
4350673	Os11g0543300	1.3776	0.000324637	ab initio prediction with EST support
4346359	Os08g0566700	1.37724	0.023183	supported by AK119354
novel.1440	-	1.37686	0.0602156	-
4348077	Os10g0139600	1.37674	0.167659	supported by AK069016
novel.700	-	1.37622	0.408324	-
4337492	Os04g0689700	1.37597	4.97277e-10	supported by AK066225
4328466	Os02g0174800	1.37597	0.00954413	supported by AK072843
novel.1939	-	1.37558	0.424283	-
4352712	Os12g0599800	1.37534	0.0221234	supported by AK111139
novel.2219	-	1.37469	0.262483	-
4328171	Os02g0128000	1.37451	0.000978562	ab initio prediction with EST support
novel.1150	-	1.37439	0.268656	-
4340763	Os06g0281800	1.37368	0.734228	supported by AK064437
novel.830	-	1.37368	0.734228	-
9268278	Os12g0105300	1.37368	0.734228	Non-protein coding transcript%2C unclassifiable transcript~supported by CI421872 and CI648777
novel.1260	-	1.37368	0.734228	-
9271326	Os02g0252300	1.37368	0.734228	Non-protein coding transcript%2C unclassifiable transcript~supported by AK102101
4343947	Os07g0622300	1.37368	0.734228	ab initio prediction with EST support
9267560	Os05g0480800	1.37368	0.734228	ab initio prediction with EST support
4346556	Os09g0264400	1.37368	0.734228	supported by AK100987
4332021	Os03g0210200	1.37368	0.734228	supported by AK111138
9269899	Os09g0572550	1.37368	0.734228	supported by CI394059 and CI625992
4340874	Os06g0316000	1.37368	0.734228	supported by AK058338
4333973	Os03g0727000	1.37368	0.734228	supported by AK107637
9268900	Os08g0114000	1.37368	0.734228	supported by AK107979
4338835	Os05g0422200	1.37368	0.734228	ab initio prediction with EST support
4341739	Os06g0660600	1.37368	0.734228	ab initio prediction with EST support
9268837	Os04g0188433	1.37368	0.734228	supported by CI414779 and CI642763
4343646	Os07g0568800	1.37368	0.734228	supported by AK111260
4343109	Os07g0446000	1.37368	0.734228	supported by AK099317
9266633	Os08g0473800	1.37368	0.734228	supported by AK064124
4332000	Os03g0206800	1.37368	0.734228	supported by AK111081
4341275	Os06g0553800	1.37368	0.734228	supported by AK072932
9269291	Os06g0192701	1.37368	0.734228	ab initio prediction with EST support
4340855	Os06g0309400	1.37368	0.734228	ab initio prediction with EST support
4345350	Os08g0351200	1.37368	0.734228	supported by CI421900 and CI648797
9266965	Os01g0129950	1.37368	0.734228	ab initio prediction with EST support
4352191	Os12g0466800	1.37368	0.734228	supported by AK070991
4349826	Os11g0157000	1.37368	0.734228	ab initio prediction with EST support
4349301	Os10g0548600	1.37368	0.734228	supported by AK070187
4331190	Os02g0822700	1.37368	0.734228	ab initio prediction with EST support
9271887	Os01g0627701	1.37368	0.734228	supported by CI414854 and CI642844
4326568	Os01g0643900	1.37368	0.734228	supported by AK108288
4350473	Os11g0461000	1.37368	0.734228	supported by AK072925
4329813	Os02g0587000	1.37368	0.734228	supported by AK062460
9269599	Os07g0456200	1.37368	0.734228	tRNA-Pro
4339727	Os05g0581600	1.37368	0.734228	supported by AK110257
9272271	Os08g0388800	1.37368	0.734228	tRNA-Ala
4335636	Os04g0381500	1.37368	0.734228	supported by AK111141
4338495	Os05g0349200	1.3734	0.000573017	supported by AK058281
9269409	Os01g0922700	1.371	0.18883	ab initio prediction with EST support
4326804	Os01g0339600	1.3695	0.00293638	supported by AK106772
4329452	Os02g0510400	1.3694	0.0811119	supported by AK119978
4328746	Os02g0219300	1.36805	0.0127638	supported by AK119269
4341335	Os06g0567200	1.36787	0.000589814	supported by CI464514 and CI685907
novel.1170	-	1.36545	0.0203482	PF07893:Protein of unknown function (DUF1668)
4338419	Os05g0324100	1.3648	0.00541618	supported by AK059071
9267199	Os05g0178000	1.36448	0.0678237	ab initio prediction with EST support
4343070	Os07g0435300	1.36397	0.00553838	supported by CI470079 and CI690960
9272000	Os12g0255866	1.36357	0.00147725	supported by CI476617 and CI697332
4335460	Os04g0316200	1.36328	4.87512e-05	supported by AK110725
9266789	Os01g0157500	1.36246	0.221535	ab initio prediction with EST support
9269463	Os02g0553400	1.36203	0.118215	Non-protein coding transcript%2C unclassifiable transcript~supported by AK110958
4345594	Os08g0421700	1.36178	0.0854453	supported by AK107252
4325626	Os01g0795200	1.36113	0.0244689	supported by AK066488
novel.2210	-	1.36097	0.00736435	-
9266206	Os10g0362000	1.35886	0.00649943	ab initio prediction with EST support
4326086	Os01g0115600	1.3588	0.203466	supported by AK121074
novel.2238	-	1.35801	0.0187572	PF00646:F-box domain
4343958	Os07g0624100	1.3574	3.63904e-06	supported by CI392220 and CI625001
novel.476	-	1.35714	0.548375	PF07893:Protein of unknown function (DUF1668)
novel.2766	-	1.35623	0.178529	-
4325557	Os01g0210400	1.35557	0.0125335	ab initio prediction with EST support
9267723	Os12g0103500	1.35477	0.337298	Non-protein coding transcript%2C unclassifiable transcript~supported by AK120008
novel.412	-	1.35459	0.0969151	PF13855:Leucine rich repeat|PF08263:Leucine rich repeat N-terminal domain|PF00069:Protein kinase domain
4348208	Os10g0181200	1.35412	0.00993758	supported by AK066480
4332107	Os03g0223100	1.35269	0.0400205	supported by AK109504
4333039	Os03g0396000	1.35191	0.00731421	ab initio prediction with EST support
4348365	Os10g0343400	1.35116	0.000315223	supported by AK110467
4341325	Os06g0565100	1.3508	0.00033914	ab initio prediction with EST support
4351206	Os11g0703500	1.34853	0.426177	supported by AK062888
4346187	Os08g0540400	1.34834	0.000553517	supported by AK103306
4325208	Os01g0147400	1.34768	0.177269	ab initio prediction with EST support
4326229	Os01g0257300	1.34712	0.00659563	supported by AK070626
4330436	Os02g0701300	1.34708	0.350849	supported by AK063983
9269449	Os05g0326400	1.3464	0.00128617	supported by AK061394
novel.1709	-	1.34639	0.00117731	-
4325829	Os01g0946300	1.34639	0.302776	ab initio prediction with EST support
novel.2305	-	1.34618	0.0402868	PF00249:Myb-like DNA-binding domain
4352911	Os12g0638800	1.34514	0.00468193	ab initio prediction with EST support
4328292	Os02g0147500	1.34506	0.00614649	ab initio prediction with EST support
novel.849	-	1.34352	2.57021e-05	PF11932:Protein of unknown function (DUF3450)
novel.1139	-	1.34333	0.232221	PF14144:Seed dormancy control
novel.2014	-	1.34306	0.335027	-
novel.2708	-	1.34117	0.011495	-
4348013	Os10g0125300	1.34045	0.0100638	supported by CI469814 and CI690727
9268093	Os12g0490000	1.34002	0.000324421	supported by CI545147 and CI761918
novel.2715	-	1.33995	0.00774442	-
novel.2616	-	1.33902	0.192031	PF05754:Domain of unknown function (DUF834)
novel.1341	-	1.33886	0.0157823	-
9269810	Os07g0653150	1.33847	0.449677	ab initio prediction with EST support
4352873	Os12g0632900	1.33804	0.00233692	supported by AK071957
6450178	cob	1.33594	0.0309722	-
4351438	Os12g0134900	1.33484	0.00704011	ab initio prediction with EST support
9271316	Os04g0464400	1.33474	0.294408	ab initio prediction with EST support
4334708	Os03g0836900	1.33464	0.576437	ab initio prediction with EST support
4332380	Os03g0269700	1.33456	0.0129228	supported by AK060334
9268092	Os03g0134566	1.33451	0.00263808	ab initio prediction with EST support
4350709	Os11g0551700	1.33399	0.00564718	ab initio prediction with EST support
novel.2253	-	1.33385	1.57011e-06	PF14223:gag-polypeptide of LTR copia-type|PF13961:Domain of unknown function (DUF4219)|PF00098:Zinc knuckle|PF07727:Reverse transcriptase (RNA-dependent DNA polymerase)|PF00665:Integrase core domain|PF13976:GAG-pre-integrase domain
novel.2533	-	1.33349	0.00159051	PF00083:Sugar (and other) transporter
4343415	Os07g0523100	1.33344	0.013909	ab initio prediction with EST support
4334687	Os03g0833600	1.33292	0.00149964	supported by AK109880
4326395	Os01g0972300	1.33288	0.0311165	supported by AK062432
4338639	Os05g0381900	1.33227	0.499493	supported by AK105553
novel.899	-	1.33204	0.396611	PF02362:B3 DNA binding domain
4327650	Os01g0584800	1.33093	8.99743e-05	supported by AK063284
9269237	Os04g0639200	1.33078	2.77669e-06	supported by AK070786
4335368	Os04g0280300	1.3301	0.385957	supported by AK102623
9268339	Os05g0497675	1.32935	0.000504296	ab initio prediction with EST support
4341032	Os06g0474800	1.3293	0.224227	supported by AK099499
4352195	Os12g0467700	1.32881	0.463134	supported by AK071141
4332998	Os03g0386800	1.32877	0.00681556	supported by AK066671
4339041	Os05g0465000	1.32864	0.0387542	supported by AK111286
4348377	Os10g0347000	1.32851	0.00175657	supported by AK073552
4337711	Os05g0131100	1.32784	0.00425361	supported by AK068008
4345999	Os08g0510300	1.3276	0.0473223	supported by AK072472
9266658	Os06g0534200	1.32757	0.0019784	supported by CI559562 and CI775247
9268790	Os10g0208500	1.32704	5.20245e-07	supported by AK065698
4329877	Os02g0598500	1.3261	0.0344749	supported by AK106903
9271301	Os12g0102900	1.32545	0.352055	ab initio prediction with EST support
4349419	Os10g0565500	1.32536	0.00165935	supported by CI467257 and CI688202
4333532	Os03g0638900	1.32528	0.000124477	supported by AK108094
novel.2645	-	1.32504	0.00417105	-
novel.1262	-	1.32465	0.00435946	PF00320:GATA zinc finger
4350147	Os11g0235400	1.32426	0.0561758	ab initio prediction with EST support
4337718	Os05g0132700	1.32421	0.019015	supported by CI562776 and CI778226
9271302	Os09g0456900	1.32348	4.68886e-06	supported by AK073236
9268570	Os04g0120300	1.32346	0.00111959	ab initio prediction with EST support
9270383	Os08g0552700	1.32246	0.262048	ab initio prediction with EST support
4352577	Os12g0570400	1.32198	0.00116545	ab initio prediction with EST support
4327375	Os01g0838300	1.32064	0.00525225	supported by AK107798
4329029	Os02g0282500	1.31981	0.000505272	ab initio prediction with EST support
4349297	Os10g0548100	1.31955	0.132991	supported by AK107224
novel.755	-	1.3194	0.000502818	PF02701:Dof domain, zinc finger
9272013	Os01g0705400	1.31926	0.351905	ab initio prediction with EST support
4325693	Os01g0135700	1.31877	0.00116848	supported by AK062711
9267915	Os07g0174300	1.31809	0.0100888	ab initio prediction with EST support
4327807	Os01g0532900	1.31772	0.00186058	ab initio prediction with EST support
4346786	Os09g0341500	1.3176	0.0115135	supported by AK073913
novel.1882	-	1.31636	0.0312841	-
9269985	Os01g0791500	1.31619	0.527669	ab initio prediction with EST support
4342877	Os07g0262800	1.31591	0.00983162	supported by AK120208
4337634	Os05g0118900	1.31537	0.150671	supported by AK109043
4344118	Os07g0649200	1.31514	0.0209115	supported by AK072510
4345197	Os08g0294300	1.31437	0.512323	supported by AK069295
4338951	Os05g0448300	1.31437	0.512323	supported by CI332456 and CI580488
4347757	Os09g0546000	1.31403	0.238758	ab initio prediction with EST support
4352930	Os12g0641300	1.31375	0.343103	supported by AK061015
novel.1754	-	1.31362	0.149065	-
9272544	Os05g0307000	1.31315	0.000241351	supported by CI515004 and CI733757
4339736	Os05g0582500	1.31281	0.149024	supported by AK070825
novel.453	-	1.3128	0.0212687	-
9266268	Os05g0162800	1.31204	0.402007	supported by CI419838 and CI646916
4326070	Os01g0117600	1.31153	0.00416091	supported by AK065867
4342967	Os07g0296800	1.31131	0.217705	ab initio prediction with EST support
novel.1933	-	1.31075	0.267037	-
9266630	Os09g0571000	1.31039	0.351976	ab initio prediction with EST support
9270822	Os01g0578800	1.31003	0.297604	supported by AK111466
4331679	Os03g0158000	1.30835	0.316896	supported by AK062544
4351498	Os12g0147200	1.30754	0.088769	supported by AK063680
novel.605	-	1.30728	0.0194263	-
novel.2034	-	1.30602	6.73469e-07	-
9266303	Os01g0387333	1.30601	0.0965242	supported by CI443730 and CI666590
novel.349	-	1.30585	0.00112491	-
4350549	Os11g0492800	1.30503	0.000912809	ab initio prediction with EST support
novel.1506	-	1.30487	0.421576	-
9266654	Os06g0594200	1.303	0.374011	ab initio prediction with EST support
novel.865	-	1.30245	0.213393	-
9271672	Os02g0498600	1.30193	0.0315396	Non-protein coding transcript%2C unclassifiable transcript~supported by AK120105
4331835	Os03g0181400	1.30148	0.0716545	supported by AK064006
4351503	Os12g0148600	1.30123	8.35594e-07	supported by AK109690
4329089	Os02g0299600	1.30104	0.0831752	supported by AK069297
novel.1537	-	1.29986	0.101789	PF08224:Domain of unknown function (DUF1719)|PF13966:zinc-binding in reverse transcriptase
novel.216	-	1.29922	0.00664375	-
9268217	Os02g0282301	1.29872	0.0462787	supported by CI437009 and CI661294
9267747	Os07g0289800	1.29763	0.019266	supported by CI513776 and CI732714
4340978	Os06g0349800	1.29654	0.00164447	supported by AK062447
4340883	Os06g0318600	1.29614	0.0381832	supported by AK069141
4335513	Os04g0338100	1.29589	0.00497609	supported by AK105093
novel.753	-	1.29558	0.00345409	PF00249:Myb-like DNA-binding domain
4339004	Os05g0458600	1.29507	0.177582	supported by AK068047
9268965	Os11g0454800	1.29427	0.154179	supported by CI517972 and CI736196
9267668	Os03g0559900	1.29321	0.0021746	supported by AK101433
4329851	Os02g0594700	1.29315	0.000132953	supported by AK111339
4325143	Os01g0756700	1.29302	0.162888	supported by AK100739
4336377	Os04g0511400	1.29277	0.43653	supported by AK072430
4329907	Os02g0603000	1.29277	0.0834475	ab initio prediction with EST support
9268271	Os08g0541900	1.29235	0.0369093	ab initio prediction with EST support
9272433	Os06g0184833	1.29205	0.042673	ab initio prediction with EST support
4342778	Os07g0231800	1.2916	0.000327647	supported by AK119649
9266485	Os05g0130600	1.29154	0.0038816	supported by AK063251
novel.84	-	1.29144	0.000258172	PF13041:PPR repeat family|PF12854:PPR repeat
4352393	Os12g0528500	1.2912	0.000390478	ab initio prediction with EST support
4340732	Os06g0272800	1.29119	0.00106393	ab initio prediction with EST support
novel.772	-	1.29051	0.0129217	-
4330896	Os02g0775300	1.29037	0.0799432	supported by AK111093
4335923	Os04g0439200	1.28985	0.589798	ab initio prediction with EST support
4333353	Os03g0589300	1.2885	0.0134249	supported by AK072986
4347241	Os09g0453700	1.28776	0.000183369	supported by AK068857
novel.859	-	1.28729	1.63899e-06	-
9268374	Os05g0256033	1.2869	0.359171	supported by CI458646 and CI680312
9268619	Os02g0695300	1.28679	0.000737863	ab initio prediction with EST support
4335109	Os04g0184500	1.28669	0.164338	ab initio prediction with EST support
4342617	Os07g0190700	1.28641	0.0788789	supported by AK111434
9267623	Os12g0150750	1.28559	0.191729	ab initio prediction with EST support
4341486	Os06g0607700	1.2854	0.123765	supported by AK106792
4345858	Os08g0482300	1.28538	0.000101662	supported by AK107940
4334817	Os03g0853200	1.28458	0.00384	supported by AK109128
9267846	Os01g0728100	1.28456	0.0351482	supported by AK070946
9272667	Os07g0440700	1.28437	0.0281117	Non-protein coding transcript%2C unclassifiable transcript~supported by AK108717
novel.2140	-	1.28436	0.13715	-
novel.1948	-	1.28369	0.0033915	-
4338430	Os05g0327000	1.28302	6.47996e-06	supported by AK064059
4333113	Os03g0415500	1.282	0.241375	supported by AK108435
4338107	Os05g0214300	1.28199	0.00291351	ab initio prediction with EST support
4329369	Os02g0482400	1.2818	0.190607	supported by AK107159
novel.997	-	1.28134	0.0643109	PF03004:Plant transposase (Ptta/En/Spm family)
4351424	Os12g0132800	1.28134	0.0827466	supported by AF543419
4347548	Os09g0512000	1.28072	0.0707842	supported by AK101417
9266604	Os03g0442800	1.28061	0.246729	Non-protein coding transcript%2C putative npRNA~supported by AK064458
4327979	Os02g0101300	1.28048	0.0768861	supported by AK105715
9269913	Os07g0541550	1.28019	0.159202	supported by CI404923 and CI634515
novel.1176	-	1.27944	0.0215801	-
9270514	Os09g0482700	1.27924	0.0336644	ab initio prediction with EST support
4339084	Os05g0473300	1.279	0.159771	supported by AK103822
4328028	Os02g0108000	1.27891	0.485853	supported by AK065886
novel.959	-	1.27718	0.139656	-
9266964	Os11g0673600	1.27699	0.00116654	ab initio prediction with EST support
9268690	Os02g0174500	1.27513	0.0185179	Non-protein coding transcript%2C uncharacterized transcript~supported by AK119374
9267142	Os06g0581450	1.27509	0.511981	Non-protein coding transcript%2C uncharacterized transcript~supported by CI532463 and CI750092
9269646	Os03g0836600	1.27447	0.00305778	supported by AK119272
4347643	Os09g0527700	1.27328	0.0383535	supported by AK111128
9271485	Os06g0722200	1.27061	0.0777221	supported by CI520844 and CI739091
novel.2662	-	1.2706	0.0290206	-
4331832	Os03g0180800	1.26972	0.000513847	supported by AK070649
6450143	nad5	1.26908	0.12933	-
4332587	Os03g0304100	1.26873	0.00444708	supported by AK111121
novel.462	-	1.26864	0.0073862	-
9271001	Os11g0230700	1.26783	0.111735	supported by CI470608 and CI691409
4347198	Os09g0445600	1.26782	0.00922011	supported by AK107839
9272033	Os03g0843000	1.26736	0.0401772	Non-protein coding transcript%2C uncharacterized transcript~supported by AK064669
4348658	Os10g0422500	1.26735	0.0831938	supported by AK119814
novel.1913	-	1.26616	0.438341	-
4330804	Os02g0760700	1.26594	0.0114852	ab initio prediction with EST support
4349195	Os10g0529600	1.26575	0.351986	supported by AK107092
4328510	Os02g0180800	1.26517	0.000235213	Non-protein coding transcript%2C putative npRNA~supported by AK073452
9267837	Os01g0687900	1.26483	0.196554	Non-protein coding transcript%2C unclassifiable transcript~supported by AK062609
4350768	Os11g0576400	1.26478	0.00575891	ab initio prediction with EST support
4338361	Os05g0305000	1.26476	0.264655	ab initio prediction with EST support
4341028	Os06g0473800	1.26461	0.0079156	ab initio prediction with EST support
4336295	Os04g0498700	1.26459	0.217548	supported by AK059661
4340917	Os06g0329300	1.26458	0.00128759	supported by AK067924
novel.1375	-	1.2627	0.0315785	-
novel.2307	-	1.26208	0.120431	-
9272706	Os05g0390300	1.2612	0.0153624	ab initio prediction with EST support
4347219	Os09g0449800	1.2607	0.0584372	supported by AK059044
9269819	Os02g0813000	1.26019	0.000144742	supported by CI403532 and CI633465
4348717	Os10g0438800	1.26003	0.0153766	supported by AK063228
4330427	Os02g0699800	1.25986	0.0041395	supported by AK108578
4337395	Os04g0676200	1.25961	0.107013	supported by AK106412
4342483	Os07g0165500	1.25949	0.0555652	supported by AK070113
9266122	Os12g0248000	1.25939	0.00758095	ab initio prediction with EST support
4346888	Os09g0370000	1.25934	0.000915579	ab initio prediction with EST support
4346371	Os09g0103300	1.25924	0.231468	supported by AK062317
9268146	Os04g0167300	1.25894	0.358083	supported by CI402454 and CI632581
9268496	Os05g0140333	1.25873	0.0642593	ab initio prediction with EST support
novel.104	-	1.25851	0.000916686	-
novel.2332	-	1.25772	0.0660589	-
4338569	Os05g0367900	1.25743	0.00442394	ab initio prediction with EST support
4349372	Os10g0559800	1.25727	0.00223829	supported by AK105615
4342111	Os06g0725500	1.25631	0.0010609	ab initio prediction with EST support
9271114	Os06g0153100	1.25526	0.0305309	supported by CI559840 and CI775535
novel.1101	-	1.25489	6.57521e-06	-
4328678	Os02g0206400	1.25375	0.0983104	supported by CI367524 and CI606261
4335595	Os04g0371600	1.25365	0.177581	supported by CI408409 and CI637504
9271584	Os02g0494400	1.2529	0.184907	ab initio prediction with EST support
4343749	Os07g0586200	1.25256	0.00592028	supported by AK073754
4348052	Os10g0134700	1.25192	0.0481827	ab initio prediction with EST support
4325989	Os01g0127600	1.25178	0.00172848	supported by AK102138
9267894	Os11g0115466	1.25173	0.605008	supported by AY327042
4339591	Os05g0559800	1.25097	0.0163361	ab initio prediction with EST support
4333012	Os03g0389400	1.25071	0.0130761	ab initio prediction with EST support
novel.1898	-	1.25069	0.0646854	-
4329721	Os02g0569000	1.25031	0.323059	supported by AK059010
4342867	Os07g0259400	1.25026	0.0130314	ab initio prediction with EST support
4334347	Os03g0785900	1.2497	0.0166415	supported by AK103358
4337120	Os04g0633800	1.24946	0.520375	ab initio prediction with EST support
novel.1075	-	1.24935	0.0447752	-
4339149	Os05g0488100	1.24902	5.74143e-05	supported by AK109773
4327424	Os01g0829900	1.24897	0.00286486	supported by AK070618
4348209	Os10g0181600	1.24889	0.566448	supported by AK059127
6450181	rpl2	1.24737	0.0234853	-
9268445	Os01g0734501	1.24673	0.147251	ab initio prediction with EST support
4352628	Os12g0578600	1.24626	0.0697711	supported by AK070634
4333423	Os03g0607700	1.24574	0.0090433	supported by AK059013
4324669	Os01g0723000	1.2457	0.253968	supported by AK073592
4333116	Os03g0416400	1.24442	0.0152073	ab initio prediction with EST support
novel.767	-	1.24296	0.0529308	-
4325196	Os01g0169400	1.24248	0.0106447	supported by AK105527
9269217	Os11g0201332	1.24225	0.0551151	supported by AK101043
4331412	Os03g0117900	1.24219	0.0823938	supported by AK108930
4345115	Os08g0263400	1.24187	0.003444	supported by AK108832
4342662	Os07g0200500	1.24182	0.0743822	supported by CI065403 and CI308444
4345171	Os08g0285200	1.24171	0.216808	supported by AK112065
4327177	Os01g0660900	1.24104	0.0585211	ab initio prediction with EST support
4325437	Os01g0374000	1.24098	0.28441	supported by CI486748 and CI706993
9268594	Os01g0160700	1.24075	0.129683	ab initio prediction with EST support
4336672	Os04g0564000	1.24038	0.24003	ab initio prediction with EST support
4339658	Os05g0569900	1.24017	0.0379133	supported by AK069714
4341925	Os06g0694200	1.23987	0.10544	supported by AK106962
4325263	Os01g0215700	1.23983	0.00617084	supported by AK059088
9267491	Os06g0352100	1.23852	0.390675	ab initio prediction with EST support
4345439	Os08g0379400	1.23795	0.1922	supported by AK069608
4344495	Os08g0112900	1.23783	0.00029149	supported by AK105876
4345814	Os08g0473900	1.23778	0.555693	supported by AK073487
4343183	Os07g0468100	1.23735	0.00148501	supported by AK069604
4339709	Os05g0578900	1.23673	0.0111746	supported by AK101287
4344848	Os08g0190300	1.23587	0.543135	ab initio prediction with EST support
6450192	ccmFn	1.23582	0.124836	-
9266640	Os08g0551700	1.2347	0.0064506	Non-protein coding transcript%2C uncharacterized transcript~supported by AK106569
4334007	Os03g0732800	1.23389	0.00106747	ab initio prediction with EST support
4324055	Os01g0158400	1.23353	0.00866233	supported by AK102322
9266420	Os07g0535300	1.23296	0.0862476	ab initio prediction with EST support
4347116	Os09g0427100	1.2326	0.000724444	supported by AK100693
9270348	Os06g0178100	1.23256	0.505427	ab initio prediction with EST support
4349439	Os10g0568100	1.231	0.00238295	supported by AK111422
4330113	Os02g0640800	1.23078	0.245783	supported by AK069956
9268628	Os07g0283050	1.23064	0.514452	ab initio prediction with EST support
4324320	Os01g0913000	1.23033	0.128184	supported by AK101264
novel.1377	-	1.22946	0.00418285	PF00170:bZIP transcription factor
9269246	Os03g0783050	1.229	0.00403684	Non-protein coding transcript%2C unclassifiable transcript~supported by CI390226 and CI623375
9268040	Os05g0152201	1.22801	1.51737e-06	supported by CI414832 and CI642816
9268205	Os05g0355133	1.22779	0.202387	supported by CI481370 and CI701764
4329035	Os02g0284800	1.22598	3.77015e-05	supported by AK109169
9271813	Os07g0523700	1.22503	0.513029	ab initio prediction with EST support
4340787	Os06g0289200	1.22433	0.0103226	supported by AK106250
4334917	Os04g0107600	1.22425	0.00882462	supported by AK058573
4325269	Os01g0678000	1.22348	0.161873	ab initio prediction with EST support
9266088	Os10g0541400	1.22333	0.498854	tRNA-Lys
4342434	Os07g0157700	1.22239	0.0733884	supported by AK069862
4352598	Os12g0573800	1.22226	0.180871	supported by AK106961
4346990	Os09g0400100	1.22202	0.397674	supported by AK108849
4348874	Os10g0472900	1.22191	0.609136	supported by AK120294
9267848	Os03g0419200	1.22125	0.0562881	supported by AK064655
4342618	Os07g0190800	1.22107	0.00267956	supported by CI444665 and CI667417
9272012	Os02g0565150	1.21998	0.196067	ab initio prediction with EST support
4342261	Os07g0117800	1.21913	0.170762	ab initio prediction with EST support
4335679	Os04g0390800	1.21901	0.346188	supported by AK108276
9272588	Os06g0492550	1.21851	0.169843	supported by CI444043 and CI666879
4327209	Os01g0740700	1.21837	0.013387	supported by AK109635
9266263	Os04g0599650	1.21828	0.0287713	ab initio prediction with EST support
4342973	Os07g0298700	1.21804	1.08311e-05	supported by AK106927
4337477	Os04g0687200	1.21779	0.0279695	supported by AK060697
4345729	Os08g0451500	1.21735	0.00473017	ab initio prediction with EST support
4347958	Os10g0107600	1.21538	0.0257357	supported by AK103056
4341526	Os06g0613600	1.21508	0.242247	ab initio prediction with EST support
4333108	Os03g0414100	1.21491	0.00168029	supported by AK100586
4338577	Os05g0369700	1.21384	5.67844e-09	supported by AK102233
9272094	Os01g0590300	1.21324	0.204895	supported by AK063740
4344796	Os08g0176200	1.21285	1.76421e-05	supported by AB188248
4328942	Os02g0261400	1.21218	0.0101992	ab initio prediction with EST support
4337432	Os04g0681500	1.21161	0.187099	supported by AK105582
novel.2565	-	1.21151	0.192853	-
9271423	Os10g0142900	1.21126	1.63505e-05	supported by AK066152
4341906	Os06g0691200	1.21004	0.000886421	supported by AK108191
novel.2309	-	1.20989	0.456981	PF02798:Glutathione S-transferase, N-terminal domain
novel.2192	-	1.20931	0.000918752	PF03140:Plant protein of unknown function
9271106	Os06g0682700	1.20926	1.61552e-07	Non-protein coding transcript%2C unclassifiable transcript~supported by CI551604 and CI767958
novel.945	-	1.20914	0.0194339	-
novel.2647	-	1.20853	0.0709268	PF05754:Domain of unknown function (DUF834)
9271498	Os11g0600600	1.20786	0.00132942	Non-protein coding transcript%2C unclassifiable transcript~supported by AK110531
4332767	Os03g0336900	1.2075	0.085696	ab initio prediction with EST support
3131443	rps3	1.20699	0.357002	-
4333746	Os03g0685000	1.20696	0.37923	supported by AK059896
4339650	Os05g0568800	1.20606	0.00011993	supported by AK059883
4339934	Os06g0116900	1.20557	0.485362	supported by AK063112
novel.1038	-	1.20535	0.00881658	PF01625:Peptide methionine sulfoxide reductase
novel.119	-	1.20404	0.0725669	-
6450189	orf183	1.20384	0.531604	-
novel.1169	-	1.20336	0.515347	-
9267706	Os09g0462901	1.20307	0.741257	ab initio prediction with EST support
4330010	Os02g0621100	1.20307	0.741257	supported by AK100391
9270040	Os12g0409901	1.20291	0.608189	supported by CI418553 and CI645806
4347798	Os09g0552900	1.20281	0.157655	ab initio prediction with EST support
4327780	Os01g0235500	1.20222	0.734277	supported by AK121404
9269411	Os01g0548000	1.20202	0.732711	supported by AK100868
4347590	Os09g0517800	1.2019	0.0304895	supported by AK121391
4339899	Os06g0112300	1.20182	0.00997405	supported by AK106920
9269685	Os03g0433200	1.20181	0.000943339	ab initio prediction with EST support
9269973	Os02g0176650	1.2016	0.000413108	Non-protein coding transcript%2C unclassifiable transcript~supported by CI515018 and CI733768
4327348	Os01g0200300	1.20155	0.00296735	supported by AK112091
4348659	Os10g0422600	1.20142	0.00573179	supported by AK109893
9269395	Os03g0584100	1.20139	0.0765828	Non-protein coding transcript%2C uncharacterized transcript~supported by CI490345 and CI710220
9266316	Os04g0676800	1.20105	0.0312793	supported by CI519438 and CI737642
4338919	Os05g0440000	1.20018	0.476829	ab initio prediction with EST support
4344311	Os07g0682300	1.19954	0.435277	ab initio prediction with EST support
4326734	Os01g0224700	1.19887	0.00479509	supported by AK070386
4335159	Os04g0204100	1.19864	0.280027	ab initio prediction with EST support
4346787	Os09g0341600	1.19844	0.000171739	supported by AK071689
4343604	Os07g0562700	1.19789	0.241678	supported by AK109399
4327538	Os01g0804200	1.19789	0.41001	ab initio prediction with EST support
9271320	Os03g0139000	1.19707	0.186916	supported by AK060973
9266876	Os11g0200300	1.19703	0.197631	ab initio prediction with EST support
4344374	Os07g0692200	1.19664	0.00325726	ab initio prediction with EST support
4352174	Os12g0456700	1.19598	0.0375911	supported by AK119478
4326498	Os01g0347200	1.19584	0.000533695	supported by AK066458
4336315	Os04g0502100	1.19504	0.132672	supported by AK066956
9267323	Os06g0722300	1.19498	0.0997142	supported by CI346031 and CI590682
4345613	Os08g0425700	1.19472	0.00458509	supported by AK059408
4350948	Os11g0621400	1.19395	0.367844	supported by AK062468
9271080	Os03g0772100	1.19214	0.192726	ab initio prediction with EST support
4326224	Os01g0176700	1.19175	0.0081059	supported by AK109808
9271568	Os04g0639000	1.18957	0.0424901	supported by AK121265
novel.2107	-	1.1894	0.0301092	PF01370:NAD dependent epimerase/dehydratase family
4336770	Os04g0582000	1.1887	0.13887	ab initio prediction with EST support
4327626	Os01g0798200	1.18863	0.00181362	supported by AK109272
9270666	Os06g0539066	1.18801	0.00274104	supported by CI446701 and CI669299
4335720	Os04g0399800	1.18794	0.170168	ab initio prediction with EST support
4329819	Os02g0588700	1.1873	0.0015113	supported by AK100801
4347233	Os09g0452800	1.18692	0.0185553	supported by AK105952
4342014	Os06g0707400	1.18686	0.0500727	supported by AK066341
4325140	Os01g0756300	1.18682	0.0201522	supported by AK069648
novel.150	-	1.18604	0.0225318	-
9267529	Os11g0492100	1.18579	0.643778	supported by CI440427 and CI663870
9270485	Os10g0565700	1.18397	0.606773	supported by AK109505
4350585	Os11g0514600	1.18314	0.411301	ab initio prediction with EST support
4335211	Os04g0225100	1.18295	0.311403	supported by AK105234
4324293	Os01g0234700	1.18217	0.00123394	supported by AK108936
4345520	Os08g0403300	1.18107	0.369494	ab initio prediction with EST support
6450155	ccmC	1.18025	0.22389	-
novel.644	-	1.17977	0.0544199	-
novel.2490	-	1.1797	0.0859098	PF01764:Lipase (class 3)
9271399	Os02g0178300	1.17962	0.00168476	ab initio prediction with EST support
4330217	Os02g0659500	1.17935	0.202537	supported by AK064694
4348868	Os10g0471000	1.17888	0.123241	supported by AK070210
9268831	Os08g0550600	1.17886	0.0382711	ab initio prediction with EST support
novel.1638	-	1.17814	0.321929	-
novel.120	-	1.17799	0.0077467	PF14223:gag-polypeptide of LTR copia-type|PF00098:Zinc knuckle
9266098	Os02g0608801	1.17768	0.274588	ab initio prediction with EST support
4351566	Os12g0160500	1.17748	0.0030791	supported by AK120844
novel.1929	-	1.17694	0.150834	-
4337327	Os04g0667400	1.17657	0.108518	supported by AK119413
4346092	Os08g0525800	1.17603	0.0645208	ab initio prediction with EST support
9268896	Os09g0449650	1.17601	0.638883	supported by CI431251 and CI656124
9270259	Os03g0604500	1.17448	0.0179578	supported by CI458139 and CI679874
novel.1721	-	1.17441	0.00428291	-
9271073	Os02g0673000	1.17404	0.00129471	supported by AK108650
4342324	Os07g0130300	1.174	0.0102025	ab initio prediction with EST support
4337062	Os04g0625300	1.17392	9.15427e-05	supported by AK064498
4330606	Os02g0729100	1.17258	6.19901e-05	ab initio prediction with EST support
4338573	Os05g0368600	1.17213	0.0812227	supported by AK058953
9267111	Os03g0110900	1.17205	0.0131728	supported by AK070403
4326110	Os01g0114700	1.17205	0.654368	ab initio prediction with EST support
9270401	Os01g0110100	1.17194	0.00674671	supported by CI532153 and CI749781
novel.1023	-	1.17154	0.0875369	-
4327776	Os01g0235100	1.17141	0.218084	ab initio prediction with EST support
4335576	Os04g0360500	1.17134	0.268249	supported by CI337323 and CI583813
9270079	Os03g0619875	1.17108	0.00169622	supported by CI547037 and CI763748
9271150	Os01g0115100	1.17093	0.0507275	supported by CI441971 and CI665142
novel.2481	-	1.17071	0.000688333	-
4350156	Os11g0237900	1.16948	0.0330652	ab initio prediction with EST support
novel.1289	-	1.16945	0.000179026	-
4342974	Os07g0298900	1.16942	0.00658846	supported by AK064565
4325198	Os01g0169800	1.16941	0.00167211	supported by AK061054
9272334	Os02g0300301	1.16914	0.393801	ab initio prediction with EST support
9267920	Os01g0546000	1.16864	0.0851007	supported by CI432667 and CI657465
9269258	Os07g0606333	1.16612	0.0921719	Non-protein coding transcript%2C unclassifiable transcript~supported by CI039131 and CI300592
9266610	Os02g0204100	1.16609	1.11479e-06	ab initio prediction with EST support
4352711	Os12g0599700	1.16591	0.0190164	supported by AK108003
9267917	Os03g0755600	1.16538	0.0558538	ab initio prediction with EST support
novel.1896	-	1.16487	0.0189161	PF13966:zinc-binding in reverse transcriptase
novel.941	-	1.16375	0.00435109	-
4338155	Os05g0228400	1.16326	0.000954381	supported by AK121917
4328715	Os02g0214500	1.16322	0.15124	supported by AK107283
4330229	Os02g0662300	1.16247	0.0210936	supported by AK121727
4349781	Os11g0149400	1.16242	0.0041358	supported by AK063900
novel.2361	-	1.16179	0.140153	-
4352233	Os12g0485900	1.16153	0.0230109	ab initio prediction with EST support
9269236	Os06g0186000	1.16063	0.0609814	supported by AK119326
4347215	Os09g0449400	1.15926	0.000780362	supported by CI354763 and CI596227
4344609	Os08g0135500	1.15913	0.192641	supported by AK109912
4324410	Os01g0162900	1.15913	0.329474	supported by AK064678
6450151	rps7	1.15746	0.435644	-
4344334	Os07g0686100	1.15715	0.00342663	supported by AK110915
novel.1389	-	1.15706	0.0037321	-
4330989	Os02g0793500	1.15702	0.00278951	ab initio prediction with EST support
4345346	Os08g0347500	1.15579	0.0901185	supported by CI032106 and CI297174
novel.158	-	1.15554	0.104357	PF00929:Exonuclease
4324085	Os01g0157600	1.15502	0.24931	supported by AK106766
novel.408	-	1.15445	0.356467	-
9266393	Os06g0322300	1.15427	0.00313781	ab initio prediction with EST support
9272328	Os10g0345701	1.15405	0.000764665	supported by CI399157 and CI629493
novel.2754	-	1.15366	0.0104753	-
4347207	Os09g0447300	1.15357	0.00131656	supported by CI419077 and CI646272
9266148	Os12g0283300	1.1535	0.0345287	supported by CI406903 and CI636500
9271580	Os03g0247500	1.15242	0.00491758	Non-protein coding transcript%2C uncharacterized transcript~supported by AK059508
4329437	Os02g0506400	1.15233	0.0637492	ab initio prediction with EST support
9271315	Os04g0690950	1.15218	0.204358	Non-protein coding transcript%2C unclassifiable transcript~supported by AK062616
4332374	Os03g0268600	1.15195	0.105691	supported by AK069274
4340245	Os06g0166500	1.15193	0.00130857	supported by AK102541
9271277	Os02g0617800	1.15121	0.00761782	Non-protein coding transcript%2C putative npRNA~supported by AK059678
novel.10	-	1.151	0.299828	-
9268565	Os05g0233000	1.1509	0.0134345	supported by CI515670 and CI734444
4333008	Os03g0388800	1.1509	0.0351001	ab initio prediction with EST support
4332986	Os03g0383600	1.15041	0.687052	supported by AK071506
novel.1847	-	1.15041	0.687052	PF13976:GAG-pre-integrase domain|PF14223:gag-polypeptide of LTR copia-type
4347169	Os09g0439800	1.15029	0.0461233	supported by AK068870
9268568	Os09g0128700	1.15016	0.00945015	ab initio prediction with EST support
9269953	Os07g0532600	1.14952	0.291145	Non-protein coding transcript%2C uncharacterized transcript~supported by AK058960
novel.789	-	1.14905	0.379112	-
novel.1068	-	1.14837	0.021069	-
4336065	Os04g0462400	1.14778	0.00620756	supported by CI549287 and CI765803
9270422	Os01g0188900	1.14706	0.000194928	supported by AK066235
9269155	Os02g0265300	1.14697	0.433234	supported by CI440431 and CI663875
9269425	Os06g0676300	1.14651	1.79201e-05	Non-protein coding transcript%2C unclassifiable transcript~supported by AK064503
4339867	Os06g0106500	1.14647	0.00101678	supported by AK121094
4336761	Os04g0580500	1.14619	0.0691278	supported by AK111145
novel.426	-	1.14595	0.000989943	-
9266116	Os11g0152900	1.14582	0.00178186	supported by AK109321
novel.1774	-	1.14491	0.00545899	-
4332446	Os03g0281500	1.14462	0.0693171	supported by AK100137
4332165	Os03g0233800	1.14413	0.0642333	supported by AK072396
4343718	Os07g0580200	1.14393	0.322751	supported by AK108520
4335839	Os04g0422700	1.14376	0.00175608	supported by AK111485
4329989	Os02g0617100	1.14368	0.017667	supported by AK062664
4348055	Os10g0135100	1.1436	0.0184922	ab initio prediction with EST support
4346974	Os09g0395400	1.14328	0.000563684	supported by AK109221
4349747	Os11g0143300	1.14319	0.000154878	supported by AK058585
4346954	Os09g0387800	1.14313	0.0235245	supported by AK111290
novel.1066	-	1.14304	3.79748e-06	PF08276:PAN-like domain|PF01453:D-mannose binding lectin|PF00954:S-locus glycoprotein domain
9266819	Os07g0115450	1.14262	0.588564	supported by CI421184 and CI648172
4334184	Os03g0760300	1.1418	0.290617	supported by AK059895
9267475	Os02g0160600	1.14108	0.018379	Non-protein coding transcript%2C unclassifiable transcript~supported by AK067196
4350989	Os11g0638200	1.14098	0.0306632	supported by AY224587
4346729	Os09g0324200	1.1409	0.386664	supported by AK109621
4342125	Os06g0727300	1.14042	0.00286203	ab initio prediction with EST support
4326011	Os01g0126200	1.14024	0.0020113	supported by AK121464
4341529	Os06g0614000	1.14012	0.0112206	supported by AK073403
4337475	Os04g0686800	1.13996	0.00292484	supported by CI545716 and CI762451
9270997	Os07g0241650	1.13977	0.00258784	ab initio prediction with EST support
4334378	Os03g0790000	1.13972	0.28167	supported by AK105547
4329432	Os02g0504800	1.13914	0.0657119	supported by AK069683
4325751	Os01g0952900	1.13864	0.0155626	supported by AK104991
9268877	Os03g0810200	1.13858	0.164352	tRNA-Met
novel.1480	-	1.13766	0.193419	PF08392:FAE1/Type III polyketide synthase-like protein
novel.1930	-	1.13746	0.0640298	PF06839:GRF zinc finger
9272049	Os01g0905550	1.13691	0.0277079	supported by CI550734 and CI767176
4343782	Os07g0592100	1.13691	0.000271713	supported by AK107947
4327148	Os01g0773500	1.13689	0.0137979	supported by AK062417
9266325	Os09g0427300	1.13617	2.44462e-05	supported by AK121239
9266545	Os06g0150200	1.13573	0.329659	supported by AK072773
4329783	Os02g0581100	1.13516	0.484797	ab initio prediction with EST support
4336963	Os04g0612100	1.13418	0.0991833	supported by AK060663
4325644	Os01g0692200	1.13327	0.0734239	supported by AK111036
4330173	Os02g0652100	1.13231	0.701227	supported by AK072906
9271928	Os12g0188566	1.13214	0.00483114	supported by CI425681 and CI651970
4326956	Os01g0927500	1.13185	0.0105464	supported by AK068802
novel.1566	-	1.13176	0.199895	-
4350595	Os11g0517400	1.13175	0.0186893	supported by AK100272
4339586	Os05g0559000	1.1317	0.693954	supported by AK100171
4328529	Os02g0184600	1.13156	0.692339	ab initio prediction with EST support
4344090	Os07g0644900	1.13156	0.692339	ab initio prediction with EST support
3131487	ccsA	1.13156	0.692339	-
novel.2428	-	1.13156	0.178295	-
4351204	Os11g0703100	1.13127	0.0224194	supported by CI557395 and CI773397
4328473	Os02g0175700	1.131	0.0390843	supported by AK069542
novel.2287	-	1.12999	0.606594	-
4326812	Os01g0342700	1.12985	0.0114609	supported by AY332479
4351147	Os11g0687200	1.12967	0.283031	supported by AK070289
4352310	Os12g0509100	1.12959	0.000332948	supported by AK069468
4327648	Os01g0172600	1.12955	0.000469827	supported by AK058554
9268111	Os03g0370800	1.12912	0.00686587	ab initio prediction with EST support
4324685	Os01g0559900	1.12905	9.24868e-06	supported by CI544332 and CI761204
4331659	Os03g0154000	1.12866	0.00562424	supported by AK103088
4328799	Os02g0229500	1.12865	0.0431636	ab initio prediction with EST support
4325092	Os01g0878400	1.12853	0.000307069	supported by AK073884
4340678	Os06g0256800	1.12847	0.00083124	supported by CI546560 and CI763296
4332188	Os03g0237200	1.12847	0.00944101	ab initio prediction with EST support
novel.929	-	1.12779	0.0263795	-
9271721	Os08g0545900	1.12777	0.0514981	ab initio prediction with EST support
4345808	Os08g0472400	1.12701	0.00736039	ab initio prediction with EST support
4325194	Os01g0168700	1.12685	0.165073	tRNA-Cys
4329784	Os02g0581200	1.12682	0.00491015	supported by AK062477
9269557	Os07g0438900	1.1266	0.100181	Non-protein coding transcript%2C unclassifiable transcript~supported by AK106708
4342763	Os07g0228400	1.12625	0.320039	supported by AK106370
4344313	Os07g0682500	1.12581	0.475446	supported by AK109592
4335481	Os04g0322100	1.12571	0.00497049	supported by CI468961 and CI689848
4326117	Os01g0112100	1.12567	0.00214102	supported by AK100946
9266843	Os04g0113800	1.12514	1.2627e-05	Non-protein coding transcript%2C uncharacterized transcript~supported by AK058237
4329864	Os02g0596200	1.1238	0.711954	supported by AK109907
novel.1949	-	1.12373	0.0316552	-
9271608	Os02g0167600	1.12356	0.023461	Non-protein coding transcript%2C putative npRNA~supported by CI476318 and CI697018
4328460	Os02g0174000	1.12311	0.00914887	ab initio prediction with EST support
4332961	Os03g0377100	1.12294	0.504676	ab initio prediction with EST support
4348738	Os10g0444100	1.12286	0.086866	supported by AK071645
4324653	Os01g0221600	1.12206	0.283064	ab initio prediction with EST support
4329983	Os02g0615800	1.12192	0.0742577	supported by AK065018
4329532	Os02g0528200	1.12116	5.96857e-05	supported by D16201
4328748	Os02g0219700	1.12111	0.00434968	supported by CI506714 and CI725870
4347810	Os09g0555200	1.12107	0.000326918	supported by AK103018
novel.2513	-	1.12072	0.547365	PF02545:Maf-like protein
4352234	Os12g0486600	1.12021	0.54042	ab initio prediction with EST support
4347659	Os09g0530000	1.11991	0.147618	supported by AK062568
[truncated: 415 more rows]

## Sheet: MT vs WT normal down
ID	gene_name	log2FoldChange	pvalue	gene_description
9267054	Os01g0880100	-9.80607	6.89895e-16	supported by AK108247
4339030	Os05g0463000	-6.79539	8.85208e-06	supported by AK120882
4346881	Os09g0368200	-6.45982	5.69552e-06	ab initio prediction with EST support
4346726	Os09g0323700	-6.1091	0.000176719	ab initio prediction with EST support
4348193	Os10g0174800	-6.06468	1.41511e-07	ab initio prediction with EST support
4349286	Os10g0546100	-5.93471	1.98517e-06	supported by CI415748 and CI643644
4336734	Os04g0574800	-5.92625	0.000158557	ab initio prediction with EST support
novel.1404	-	-5.90018	0.00409194	PF03330:Lytic transglycolase|PF01357:Pollen allergen
4337132	Os04g0635400	-5.8592	4.21855e-12	supported by CI032297 and CI297247
9269593	Os01g0605850	-5.83779	0.000211108	supported by CI493374 and CI712830
4342188	Os07g0104600	-5.82836	6.78895e-11	ab initio prediction with EST support
4337134	Os04g0635600	-5.73747	9.07382e-34	ab initio prediction with EST support
4343461	Os07g0533600	-5.70079	0.001577	supported by AK109794
novel.1129	-	-5.54563	1.24686e-07	PF06749:Protein of unknown function (DUF1218)
4344050	Os07g0638900	-5.51565	0.0063591	ab initio prediction with EST support
4339378	Os05g0525800	-5.47258	0.00289109	ab initio prediction with EST support
novel.1657	-	-5.44638	1.30502e-18	PF00931:NB-ARC domain
4343631	Os07g0566800	-5.43116	0.00174401	supported by AK108970
4346220	Os08g0545500	-5.30819	0.00198205	ab initio prediction with EST support
4339261	Os05g0507200	-5.29976	0.00340321	ab initio prediction with EST support
4340484	Os06g0215500	-5.24508	0.00201299	supported by AK108079
9267979	Os09g0349600	-4.9929	0.0160878	ab initio prediction with EST support
4343309	Os07g0499500	-4.98668	0.00163588	supported by AK108797
novel.823	-	-4.965	1.49947e-09	-
4334063	Os03g0741500	-4.95383	0.00599762	supported by AK110867
4348341	Os10g0334500	-4.93066	4.47536e-23	ab initio prediction with EST support
novel.1675	-	-4.92897	0.000445996	PF02992:Transposase family tnp2|PF13963:Transposase-associated domain
4348342	Os10g0335000	-4.90944	5.84845e-20	ab initio prediction with EST support
4333323	Os03g0580800	-4.90867	0.0450473	supported by AK070980
9271795	Os02g0105450	-4.87279	0.0111557	Non-protein coding transcript%2C unclassifiable transcript~supported by AK120505
4344779	Os08g0172800	-4.86954	0.00882014	supported by AK111113
4343240	Os07g0484200	-4.82497	0.00108998	supported by AK072662
4352251	Os12g0492900	-4.80755	0.0164171	supported by AK106832
4348316	Os10g0323600	-4.78638	0.00303619	supported by AK070595
4336128	Os04g0472200	-4.74964	1.20904e-07	supported by AK110545
9270308	Os10g0333700	-4.68234	2.79741e-08	ab initio prediction with EST support
9267625	Os12g0464200	-4.65878	0.0251387	supported by AK109841
4344811	Os08g0178500	-4.63828	7.34039e-18	supported by AK107865
9270677	Os01g0112866	-4.60085	0.0173123	ab initio prediction with EST support
9272256	Os08g0200700	-4.58035	0.0255427	tRNA-Val
9272107	Os06g0277900	-4.56803	0.000738306	ab initio prediction with EST support
4346325	Os08g0560700	-4.53012	0.0272889	supported by AK121445
4346882	Os09g0368500	-4.51219	0.00173225	supported by AK069392
4350719	Os11g0556400	-4.49359	0.00403313	ab initio prediction with EST support
4330114	Os02g0641000	-4.47351	0.188196	ab initio prediction with EST support
9267909	Os05g0283000	-4.46775	0.0047102	supported by AK064150
4331383	Os03g0114100	-4.44728	6.44192e-21	supported by AK108265
4347867	Os09g0564000	-4.432	0.0887177	supported by AK071733
9268143	Os02g0534000	-4.41902	0.00822441	ab initio prediction with EST support
novel.1633	-	-4.4176	0.000138779	PF00188:Cysteine-rich secretory protein family
4325264	Os01g0216000	-4.41333	0.000709591	supported by AK058429
4348648	Os10g0419600	-4.39481	0.0291773	ab initio prediction with EST support
4343508	Os07g0542900	-4.38831	8.91331e-10	ab initio prediction with EST support
9269028	Os04g0404000	-4.35627	3.29597e-05	Non-protein coding transcript%2C unclassifiable transcript~supported by AK107819
4349875	Os11g0167600	-4.25099	0.00493298	ab initio prediction with EST support
4324213	Os01g0605700	-4.23179	1.93395e-05	supported by AK099440
4337133	Os04g0635500	-4.22886	1.82817e-35	supported by AK069933
9269549	Os11g0414800	-4.22116	0.112657	Non-protein coding transcript%2C unclassifiable transcript~supported by CI525356 and CI743072
novel.1547	-	-4.21113	0.112161	PF13359:DDE superfamily endonuclease
4337129	Os04g0635000	-4.16688	5.61632e-17	supported by AK062619
4349240	Os10g0536600	-4.16041	4.06413e-12	ab initio prediction with EST support
4324248	Os01g0704000	-4.15574	0.0110557	supported by AK069992
4352853	Os12g0629300	-4.15481	0.00267586	ab initio prediction with EST support
4346755	Os09g0329200	-4.14652	0.0640511	ab initio prediction with EST support
4326483	Os01g0353400	-4.1029	0.0578879	ab initio prediction with EST support
4327064	Os01g0200600	-4.10012	0.000277597	supported by AK108873
9267236	Os10g0159066	-4.09391	0.014131	supported by CI043197 and CI302408
4337128	Os04g0634900	-4.06568	3.87175e-25	supported by CI429539 and CI654819
4350597	Os11g0518300	-4.06241	0.13808	supported by AK064313
4339377	Os05g0525700	-4.05717	0.266636	ab initio prediction with EST support
4338024	Os05g0191500	-4.04944	0.1421	supported by AK110669
4337479	Os04g0687800	-4.0343	0.0631238	supported by AK107360
4351700	Os12g0190200	-4.0343	0.0631238	supported by AK060135
4344255	Os07g0673400	-4.03018	0.000971332	supported by AK064061
4338119	Os05g0217800	-4.01198	0.0481908	supported by AK119556
4342433	Os07g0157000	-4.00535	0.14676	ab initio prediction with EST support
novel.1676	-	-4.00393	0.000186409	-
4340286	Os06g0176200	-3.99228	0.000634156	supported by AK058356
novel.2745	-	-3.96069	0.0570184	PF00141:Peroxidase
9266132	Os02g0248320	-3.92068	2.43378e-15	ab initio prediction with EST support
4332168	Os03g0234100	-3.92019	0.024641	supported by CI407244 and CI636800
4346727	Os09g0323900	-3.91478	0.0204858	ab initio prediction with EST support
4343260	Os07g0489300	-3.89372	0.18637	supported by AK060228
9266367	Os11g0549620	-3.87934	6.02553e-13	supported by AK061321
9272736	Os07g0559000	-3.85011	7.23332e-21	Non-protein coding transcript%2C unclassifiable transcript~supported by AK063204
4342338	Os07g0132500	-3.8391	0.0991761	supported by AK060877
4339519	Os05g0549300	-3.80243	0.185772	supported by AK064256
9268985	Os08g0480400	-3.7881	0.0011822	supported by CI447608 and CI670022
4323929	Os01g0729600	-3.78788	0.0111421	supported by AK073549
novel.2384	-	-3.77196	0.107192	-
4352125	Os12g0435200	-3.75175	0.195157	supported by AK120176
4334230	Os03g0766600	-3.72621	1.54313e-08	supported by AK063832
4352063	Os12g0411700	-3.7225	7.47171e-05	supported by AK067639
9267069	Os12g0105850	-3.71457	0.221829	supported by CI426014 and CI652291
4349209	Os10g0531300	-3.71365	0.0335057	supported by AK108900
4349972	Os11g0187600	-3.71139	0.205986	supported by AK106272
4346866	Os09g0364100	-3.70123	0.3432	supported by AK071233
9267875	Os01g0947400	-3.67572	0.213038	ab initio prediction with EST support
4330053	Os02g0630000	-3.64745	0.133043	supported by AK108631
4342108	Os06g0725200	-3.64108	3.70585e-06	supported by AK065261
9272515	Os04g0572100	-3.61346	0.238971	Non-protein coding transcript%2C uncharacterized transcript~supported by AK111470
9266825	Os12g0156500	-3.60768	0.0443613	ab initio prediction with EST support
4337384	Os04g0674800	-3.59562	1.09655e-05	supported by AK119913
4342721	Os07g0213800	-3.59132	0.234405	supported by AK107215
4348260	Os10g0200800	-3.58197	0.0558414	ab initio prediction with EST support
9269149	Os06g0169900	-3.5545	0.000201333	supported by CI026615 and CI295114
9271178	Os11g0245650	-3.55254	0.147336	supported by CI492493 and CI712225
4335604	Os04g0374800	-3.55254	0.147336	ab initio prediction with EST support
novel.2278	-	-3.55226	0.0491367	PF06405:Red chlorophyll catabolite reductase (RCC reductase)
9267280	Os03g0687400	-3.53262	0.246684	ab initio prediction with EST support
novel.299	-	-3.51204	0.0562627	-
9268695	Os02g0269650	-3.51097	3.38892e-12	Non-protein coding transcript%2C unclassifiable transcript~supported by CI430009 and CI655057
novel.2042	-	-3.50153	0.0636979	PF08276:PAN-like domain|PF00954:S-locus glycoprotein domain|PF01453:D-mannose binding lectin|PF07714:Protein tyrosine kinase
9268927	Os02g0725400	-3.50153	0.0636979	ab initio prediction with EST support
9266373	Os03g0655100	-3.4909	1.59608e-11	supported by CI479282 and CI699860
4336182	Os04g0481000	-3.47041	0.170461	supported by CI470710 and CI691500
9267746	Os06g0316300	-3.46972	0.00756174	supported by CI027334 and CI295396
4330587	Os02g0725900	-3.46946	0.381497	supported by AJ300218
4348122	Os10g0150700	-3.46946	0.381497	supported by AK061567
4348121	Os10g0150600	-3.46946	0.381497	supported by AK058887
novel.1873	-	-3.45282	1.10132e-06	PF12609:Wound-induced protein
4348740	Os10g0444600	-3.45124	0.00229917	supported by AF239619
9266192	Os10g0331700	-3.44418	0.265655	ab initio prediction with EST support
4349061	Os10g0505700	-3.44293	1.0345e-05	supported by AK063196
novel.2526	-	-3.44275	0.0703597	PF01419:Jacalin-like lectin domain
4326470	Os01g0348800	-3.43948	0.281505	supported by AK062553
9271680	Os03g0699900	-3.43938	0.120401	supported by CI406607 and CI636211
4342929	Os07g0281700	-3.43656	9.46115e-05	supported by AK111275
4343713	Os07g0578300	-3.42834	0.0337532	supported by AK107610
9270047	Os03g0830300	-3.40829	0.0849236	ab initio prediction with EST support
4326063	Os01g0944700	-3.39586	0.291169	supported by AK070056
4339256	Os05g0506500	-3.39586	0.291169	ab initio prediction with EST support
4340714	Os06g0267400	-3.39586	0.291169	ab initio prediction with EST support
4338661	Os05g0387300	-3.38878	7.92983e-07	supported by AK059416
4324028	Os01g0511000	-3.37655	1.56823e-39	supported by AK071246
9269359	Os01g0171200	-3.37161	0.293401	supported by AK109475
novel.2501	-	-3.37161	0.293401	-
4344049	Os07g0638800	-3.37074	0.000165699	ab initio prediction with EST support
4349932	Os11g0179700	-3.35715	0.00651614	ab initio prediction with EST support
4331101	Os02g0811400	-3.35167	0.0290792	ab initio prediction with EST support
4343764	Os07g0588600	-3.35098	1.85764e-05	supported by AK108320
9272444	Os04g0266330	-3.34947	0.0774631	supported by CI486429 and CI706645
9270001	Os05g0161901	-3.34925	0.298627	ab initio prediction with EST support
novel.1590	-	-3.34894	4.23259e-05	PF00141:Peroxidase
4337251	Os04g0655000	-3.34384	0.302516	ab initio prediction with EST support
4332282	Os03g0254000	-3.34384	0.302516	supported by CI535253 and CI752850
9267544	Os08g0100300	-3.3392	2.67265e-18	Non-protein coding transcript%2C uncharacterized transcript~supported by AK108701
4331083	Os02g0808300	-3.33793	0.00827273	supported by AK108554
4338958	Os05g0450300	-3.33634	2.71242e-10	supported by AK071191
4334976	Os04g0121300	-3.3334	0.0875961	ab initio prediction with EST support
9267696	Os02g0208700	-3.32585	1.3387e-14	ab initio prediction with EST support
4341858	Os06g0681200	-3.32365	0.00272697	supported by AK107980
4336593	Os04g0550800	-3.32333	0.0877261	supported by AK070602
9267083	Os02g0276001	-3.3148	0.206872	ab initio prediction with EST support
4340146	Os06g0150500	-3.3148	0.206872	supported by AK106314
4325983	Os01g0126900	-3.31412	0.00754673	supported by AK109876
4341515	Os06g0611500	-3.30626	0.0394098	supported by AK072708
4343761	Os07g0588300	-3.29564	0.000215046	ab initio prediction with EST support
4350207	Os11g0249600	-3.29336	0.211165	supported by AK109298
4341367	Os06g0574900	-3.29336	0.211165	supported by AK109218
9271131	Os03g0103000	-3.29005	0.000809431	supported by CI441131 and CI664504
9269120	Os11g0437300	-3.28238	0.0802932	ab initio prediction with EST support
4324351	Os01g0915200	-3.27382	0.318893	supported by AK121863
4339060	Os05g0468200	-3.27382	0.318893	supported by AK105507
4326274	Os01g0270700	-3.27382	0.318893	supported by CI340106 and CI586261
4332595	Os03g0305400	-3.26184	5.30575e-09	supported by AK071397
novel.2546	-	-3.25479	0.00031473	PF13519:von Willebrand factor type A domain
4352847	Os12g0626500	-3.25202	0.155531	ab initio prediction with EST support
novel.470	-	-3.2482	6.03535e-05	-
4348164	Os10g0164600	-3.2454	0.0466543	ab initio prediction with EST support
4350834	Os11g0593600	-3.23697	0.415388	supported by AK071707
novel.1972	-	-3.23697	0.415388	-
4333156	Os03g0425600	-3.23557	0.0269018	ab initio prediction with EST support
4325571	Os01g0213000	-3.22564	1.15915e-07	ab initio prediction with EST support
4342724	Os07g0214600	-3.22363	0.0973731	supported by D42141
4326123	Os01g0113100	-3.22363	0.0973731	ab initio prediction with EST support
9270668	Os06g0170250	-3.22352	3.11433e-06	ab initio prediction with EST support
4338331	Os05g0296900	-3.21749	0.323701	supported by AK100725
4345672	Os08g0438100	-3.21749	0.323701	supported by AK107904
4335346	Os04g0272400	-3.21698	0.12226	supported by AK121455
novel.1927	-	-3.21596	0.0406812	-
4352683	Os12g0592900	-3.20626	0.00123032	supported by AK120039
9268103	Os01g0146200	-3.19511	0.231101	supported by CI533713 and CI751322
4344382	Os07g0693100	-3.19511	0.231101	supported by AK100433
4349562	Os11g0107400	-3.19511	0.231101	supported by AK065945
4331570	Os03g0140300	-3.19511	0.231101	supported by AK107532
4346128	Os08g0530800	-3.19511	0.231101	ab initio prediction with EST support
4332316	Os03g0260000	-3.19082	0.160492	supported by AK064198
9272493	Os06g0579300	-3.18376	0.0575359	supported by CI415316 and CI643272
novel.1592	-	-3.17621	0.0568306	PF14541:Xylanase inhibitor C-terminal|PF14543:Xylanase inhibitor N-terminal
4344454	Os08g0107000	-3.17554	0.0411087	ab initio prediction with EST support
4324276	Os01g0232000	-3.17552	0.00327151	supported by CI471600 and CI692392
4351650	Os12g0175900	-3.17452	2.48939e-12	ab initio prediction with EST support
4349701	Os11g0134600	-3.16754	0.335939	ab initio prediction with EST support
4351912	Os12g0257800	-3.16754	0.335939	ab initio prediction with EST support
4349191	Os10g0528900	-3.15843	0.00549681	supported by AF402801
4349649	Os11g0127000	-3.15827	0.0148826	ab initio prediction with EST support
novel.2342	-	-3.14614	0.000255046	PF01095:Pectinesterase|PF04043:Plant invertase/pectin methylesterase inhibitor
4338890	Os05g0433400	-3.14306	0.00793608	ab initio prediction with EST support
4351296	Os12g0111400	-3.13762	0.000624786	supported by AK062951
4326495	Os01g0346900	-3.13705	0.106356	supported by CI527319 and CI744959
4340816	Os06g0299100	-3.12539	0.106606	supported by AK066533
9270343	Os02g0263366	-3.11947	1.48932e-05	ab initio prediction with EST support
9269764	Os03g0201901	-3.1059	4.46989e-14	supported by CI392051 and CI624851
4328679	Os02g0206700	-3.09211	5.99802e-07	supported by CI507529 and CI726655
9270048	Os03g0190500	-3.08011	0.365028	Non-protein coding transcript%2C unclassifiable transcript~supported by AK110854
4344960	Os08g0220400	-3.07968	0.00100822	supported by AK106909
4327002	Os01g0326100	-3.07264	0.113649	supported by AK067102
9267621	Os08g0221000	-3.07022	0.00843679	supported by CI424130 and CI650740
4324374	Os01g0266400	-3.06367	1.42446e-24	supported by AK121188
4343430	Os07g0525500	-3.05293	0.371922	ab initio prediction with EST support
4345732	Os08g0451800	-3.05293	0.371922	supported by AK110908
4343197	Os07g0470900	-3.05293	0.371922	supported by CI432896 and CI657675
9269050	Os01g0592200	-3.05293	0.371922	ab initio prediction with EST support
4339003	Os05g0458500	-3.0501	0.443885	ab initio prediction with EST support
4332816	Os03g0346200	-3.0501	0.443885	ab initio prediction with EST support
4329465	Os02g0513700	-3.0501	0.443885	ab initio prediction with EST support
9270382	Os04g0272200	-3.0501	0.443885	supported by CI412604 and CI640974
4348392	Os10g0351700	-3.0501	0.443885	supported by AK070631
4348806	Os10g0458300	-3.0501	0.443885	supported by AK109739
4348679	Os10g0427600	-3.0501	0.443885	supported by AK109862
9272458	Os01g0221400	-3.04837	0.0553918	ab initio prediction with EST support
9269851	Os03g0299700	-3.03769	0.0167054	supported by CI429161 and CI654559
4337728	Os05g0135000	-3.02209	3.45682e-13	supported by AK109054
4349325	Os10g0551900	-3.02072	0.206951	supported by AK102086
novel.1152	-	-3.01944	3.34953e-06	-
4351192	Os11g0701600	-3.01816	0.000191119	supported by AB027426
4335116	Os04g0186800	-3.01745	0.132277	ab initio prediction with EST support
4348294	Os10g0317000	-3.01526	0.384697	supported by AK120936
4335605	Os04g0375300	-3.0024	0.00961943	ab initio prediction with EST support
4336908	Os04g0604900	-2.99086	9.23829e-10	supported by AK059203
4331912	Os03g0192100	-2.99046	0.0042336	supported by AK105523
4343159	Os07g0459000	-2.98834	0.0558866	supported by AK066176
4352016	Os12g0291400	-2.98656	0.39186	supported by AK099574
novel.1872	-	-2.98656	0.39186	-
novel.523	-	-2.98495	0.00170083	PF00069:Protein kinase domain
4347518	Os09g0507300	-2.984	0.0604832	supported by AK110881
novel.757	-	-2.9819	0.0349528	-
4331608	Os03g0146100	-2.97997	0.000300847	supported by AK060994
4340084	Os06g0142300	-2.97592	1.18994e-08	supported by CI462414 and CI684066
4345295	Os08g0332100	-2.96435	0.00409815	supported by AK067415
4346005	Os08g0510900	-2.96058	0.457923	supported by AK069250
9266274	Os06g0124300	-2.96058	0.457923	supported by CI435286 and CI659716
4344941	Os08g0208200	-2.96058	0.457923	supported by AK062824
4329045	Os02g0288100	-2.96058	0.457923	supported by AK107019
9268515	Os03g0680566	-2.96058	0.457923	ab initio prediction with EST support
4346902	Os09g0373200	-2.96058	0.457923	supported by AK109686
9272696	Os08g0116132	-2.95906	2.74077e-11	supported by CI028875 and CI295976
4347841	Os09g0559200	-2.95789	0.320699	supported by AK109603
novel.1599	-	-2.95043	0.150605	-
9269063	Os01g0318201	-2.93863	0.165884	Non-protein coding transcript%2C unclassifiable transcript~supported by CI483521 and CI703690
4346219	Os08g0545400	-2.92993	0.00107729	ab initio prediction with EST support
4351721	Os12g0197100	-2.9261	3.32911e-10	supported by AK071816
9271579	Os11g0505200	-2.92592	6.26529e-06	supported by AK061003
novel.1485	-	-2.9213	0.116394	PF14303:No apical meristem-associated C-terminal domain
9272658	Os03g0714100	-2.92044	0.464297	supported by CI443539 and CI666445
novel.1848	-	-2.92044	0.464297	-
4327618	Os01g0823000	-2.9178	0.0715611	ab initio prediction with EST support
4346221	Os08g0545600	-2.91356	0.0366511	ab initio prediction with EST support
4331620	Os03g0148000	-2.90863	7.87446e-08	supported by AK110468
4343487	Os07g0539100	-2.90459	2.4503e-10	supported by AK067173
4332378	Os03g0269300	-2.90373	0.0815442	supported by AK111884
9267100	Os08g0278750	-2.90327	0.157925	supported by CI533336 and CI750920
9268135	Os11g0198850	-2.90194	0.00022649	supported by CI437166 and CI661418
4327270	Os01g0318400	-2.90126	3.94415e-29	supported by AB110194
4344277	Os07g0677100	-2.89867	2.27591e-06	supported by AK101772
4352439	Os12g0541300	-2.89675	3.17972e-09	supported by CI480228 and CI700701
4350127	Os11g0228800	-2.89145	2.92894e-05	ab initio prediction with EST support
4348769	Os10g0451900	-2.88896	0.149036	supported by AK102661
4341182	Os06g0524700	-2.88793	0.0661491	supported by AK109761
4328050	Os02g0111900	-2.88697	0.4165	supported by AK119353
9271209	Os08g0108500	-2.88697	0.4165	supported by CI426961 and CI653187
4348539	Os10g0393500	-2.88697	0.4165	ab initio prediction with EST support
4339970	Os06g0126400	-2.88697	0.4165	ab initio prediction with EST support
4338499	Os05g0349800	-2.88319	0.0313765	supported by AK063677
9272368	Os12g0614300	-2.87849	0.269451	supported by CI554937 and CI771113
4346416	Os09g0116900	-2.87594	0.160704	supported by AK071936
9266795	Os07g0556500	-2.86888	0.247422	ab initio prediction with EST support
4335390	Os04g0288100	-2.86803	4.1442e-07	supported by CI446734 and CI669340
4352565	Os12g0568700	-2.86232	0.236244	ab initio prediction with EST support
4325030	Os01g0899100	-2.85303	0.324038	ab initio prediction with EST support
4326501	Os01g0348000	-2.85287	0.0370159	ab initio prediction with EST support
4342013	Os06g0707300	-2.8522	2.14045e-05	supported by AK101481
4342458	Os07g0162100	-2.84367	0.104368	ab initio prediction with EST support
4341508	Os06g0610600	-2.83784	0.111734	supported by AK063128
4324554	Os01g0962700	-2.82948	1.2537e-22	supported by AK104420
4337130	Os04g0635100	-2.82519	5.40489e-23	supported by CI037840 and CI299953
4339955	Os06g0123000	-2.82407	0.432739	supported by AK108643
4349206	Os10g0530800	-2.82407	0.432739	supported by AK111429
novel.330	-	-2.82407	0.432739	-
4339328	Os05g0517400	-2.82407	0.432739	supported by AK106780
4345521	Os08g0404000	-2.82407	0.432739	ab initio prediction with EST support
9272006	Os04g0341100	-2.82407	0.432739	ab initio prediction with EST support
4326982	Os01g0329000	-2.82407	0.432739	supported by AK071961
4325834	Os01g0947000	-2.82108	0.0572322	supported by AK063953
4344048	Os07g0638600	-2.81854	0.00260532	ab initio prediction with EST support
4341166	Os06g0521200	-2.81324	0.172257	ab initio prediction with EST support
novel.269	-	-2.81279	0.0246971	PF05678:VQ motif
9270927	Os07g0126400	-2.81276	0.13848	ab initio prediction with EST support
4343600	Os07g0561800	-2.80774	8.44732e-08	supported by AK111334
novel.205	-	-2.79838	0.0064929	PF00141:Peroxidase
4331658	Os03g0153900	-2.79503	0.107946	supported by AK106420
9269145	Os03g0247400	-2.79406	0.243238	ab initio prediction with EST support
9267829	Os02g0306200	-2.79333	7.65433e-05	ab initio prediction with EST support
9267629	Os06g0286146	-2.79076	0.0193457	ab initio prediction with EST support
novel.1346	-	-2.77957	0.0143748	PF00295:Glycosyl hydrolases family 28
9267484	Os10g0552200	-2.77848	0.0104161	ab initio prediction with EST support
4332929	Os03g0369400	-2.77537	0.0109027	ab initio prediction with EST support
4339600	Os05g0560900	-2.76879	1.22359e-07	supported by AK101758
4345285	Os08g0327200	-2.76702	0.367135	supported by AK069803
9271384	Os07g0132150	-2.76101	0.263267	ab initio prediction with EST support
9269123	Os12g0468900	-2.76092	0.0424944	supported by CI072589 and CI310364
9268284	Os02g0531300	-2.76072	0.261056	supported by AK068180
4347660	Os09g0530200	-2.76065	0.017694	supported by AK106815
4325709	Os01g0370900	-2.75834	0.110564	supported by CI437841 and CI661936
9267911	Os07g0429500	-2.75043	0.000940393	ab initio prediction with EST support
9266064	Os01g0676701	-2.74855	0.106939	supported by CI425314 and CI651718
novel.2720	-	-2.74825	8.94866e-08	-
4340171	Os06g0154600	-2.74672	0.196257	ab initio prediction with EST support
4341168	Os06g0521500	-2.74246	0.00233538	supported by AK072761
4330584	Os02g0725500	-2.73961	0.0538583	ab initio prediction with EST support
4328496	Os02g0178800	-2.73424	0.000404232	supported by AK066569
9271747	Os10g0159033	-2.72483	0.0446385	supported by CI421300 and CI648268
4352399	Os12g0530100	-2.72212	0.284044	supported by AK109551
9268701	Os09g0379300	-2.72212	0.284044	ab initio prediction with EST support
9272645	Os06g0340100	-2.7218	0.197876	ab initio prediction with EST support
4342215	Os07g0109100	-2.72055	0.00255424	ab initio prediction with EST support
4331300	Os03g0102700	-2.71862	0.00251347	supported by AF261275
novel.366	-	-2.71488	0.0260673	-
4341874	Os06g0683800	-2.71402	2.05905e-06	supported by AK110639
novel.551	-	-2.71315	0.461097	-
9269160	Os02g0737600	-2.71315	0.461097	supported by CI403580 and CI633500
9272476	Os08g0289300	-2.71315	0.461097	supported by CI428792 and CI654292
4325532	Os01g0208800	-2.71315	0.461097	supported by AK109734
9271319	Os01g0308200	-2.71315	0.461097	supported by AK110806
4335988	Os04g0449300	-2.71315	0.461097	supported by AK106286
4333720	Os03g0679800	-2.71315	0.461097	supported by AK099933
9271690	Os04g0113350	-2.71315	0.461097	supported by CI379900 and CI615346
4349271	Os10g0544200	-2.71034	1.92673e-05	supported by AK063669
9268638	Os05g0256350	-2.70267	0.119495	ab initio prediction with EST support
4349743	Os11g0142300	-2.70181	0.0585446	ab initio prediction with EST support
novel.2435	-	-2.68819	1.34676e-05	PF13947:Wall-associated receptor kinase galacturonan-binding|PF07714:Protein tyrosine kinase
4326471	Os01g0348900	-2.6858	0.0057613	supported by AK062520
4329329	Os02g0467600	-2.68117	1.19865e-12	supported by AK072588
9267882	Os01g0211000	-2.67912	0.20778	ab initio prediction with EST support
4324193	Os01g0580400	-2.67912	0.20778	supported by AY332467
4338246	Os05g0267100	-2.67904	0.207231	supported by AK065555
novel.1058	-	-2.67835	0.470339	-
4338568	Os05g0367800	-2.67835	0.470339	ab initio prediction with EST support
4349326	Os10g0552100	-2.67478	0.00819348	ab initio prediction with EST support
9270913	Os08g0281600	-2.67075	0.0435622	ab initio prediction with EST support
4335131	Os04g0194400	-2.6673	0.0292449	ab initio prediction with EST support
4352314	Os12g0509600	-2.66435	0.220059	ab initio prediction with EST support
9267508	Os05g0584000	-2.6639	0.133729	ab initio prediction with EST support
9271385	Os01g0748950	-2.64849	0.120814	supported by CI460308 and CI682097
novel.1317	-	-2.64791	0.00522198	PF13962:Domain of unknown function
novel.2627	-	-2.64528	0.297864	-
novel.145	-	-2.63204	0.0390377	-
4339412	Os05g0531000	-2.63058	0.00236773	supported by AK120442
4337486	Os04g0688500	-2.63027	4.97146e-05	supported by AK067667
novel.78	-	-2.62659	0.289081	PF12572:Protein of unknown function (DUF3752)
9267831	Os03g0719850	-2.62602	0.00143755	ab initio prediction with EST support
4351040	Os11g0654400	-2.62448	0.240306	ab initio prediction with EST support
4341982	Os06g0703000	-2.62322	0.00460072	supported by AK072944
9266924	Os01g0593700	-2.62199	0.157657	ab initio prediction with EST support
4331781	Os03g0172100	-2.61928	2.48698e-14	supported by AK121297
4343453	Os07g0531400	-2.61736	0.0109206	supported by AK103641
4337274	Os04g0659300	-2.61402	0.0219028	supported by AY847141
4349896	Os11g0170900	-2.60192	1.91949e-06	supported by AK067523
4332167	Os03g0234000	-2.59917	0.111035	ab initio prediction with EST support
4350925	Os11g0616100	-2.59681	0.162122	ab initio prediction with EST support
4335147	Os04g0201800	-2.59119	0.130799	ab initio prediction with EST support
4335005	Os04g0134800	-2.59083	0.224784	ab initio prediction with EST support
4351197	Os11g0702100	-2.57904	3.60856e-05	supported by AK102505
novel.380	-	-2.57275	0.0143738	-
4351190	Os11g0701400	-2.57269	0.118437	supported by D55710
4339069	Os05g0469900	-2.57252	0.304036	supported by AK109700
4332416	Os03g0276800	-2.57252	0.304036	supported by AK106371
novel.206	-	-2.5696	0.0507693	PF00141:Peroxidase
4350790	Os11g0582500	-2.56857	0.162046	supported by AK064672
9272719	Os08g0549600	-2.56461	0.0460996	ab initio prediction with EST support
4339065	Os05g0468800	-2.55613	0.00568737	supported by CI415920 and CI643788
9269043	Os11g0603100	-2.5511	0.0253371	ab initio prediction with EST support
4337135	Os04g0635700	-2.54991	0.00223023	supported by AK062025
9271477	Os06g0142350	-2.54846	3.22049e-05	supported by CI413366 and CI641524
9269495	Os02g0722600	-2.54712	0.420329	Non-protein coding transcript%2C unclassifiable transcript~supported by AK062399
4334707	Os03g0836800	-2.54384	3.02018e-05	supported by AK061197
4341081	Os06g0490400	-2.54139	0.124026	ab initio prediction with EST support
4327218	Os01g0249100	-2.54081	0.0419357	ab initio prediction with EST support
4325938	Os01g0713200	-2.53806	0.00358387	supported by AK060862
4326499	Os01g0347500	-2.53702	5.07283e-06	ab initio prediction with EST support
4338146	Os05g0226300	-2.52768	0.314112	supported by AK067770
4332090	Os03g0220100	-2.52079	1.06186e-05	supported by AK066587
4341249	Os06g0547400	-2.51654	1.191e-09	supported by AK121950
4342286	Os07g0121600	-2.51478	0.250957	ab initio prediction with EST support
4343458	Os07g0532500	-2.51478	0.250957	supported by AK068052
9268402	Os04g0226340	-2.51395	0.531502	ab initio prediction with EST support
4346076	Os08g0522100	-2.51395	0.531502	ab initio prediction with EST support
4324214	Os01g0606000	-2.51395	0.531502	ab initio prediction with EST support
9270712	Os06g0706700	-2.51395	0.531502	ab initio prediction with EST support
3131464	OrsajCp034	-2.51395	0.531502	-
3131339	trnK	-2.51395	0.531502	tRNA-Lys
4349059	Os10g0505000	-2.51395	0.531502	ab initio prediction with EST support
4339255	Os05g0506400	-2.51395	0.531502	ab initio prediction with EST support
9267139	Os03g0224800	-2.51395	0.531502	tRNA-Gly
4345816	Os08g0474100	-2.50896	0.122114	ab initio prediction with EST support
9267428	Os07g0587300	-2.5072	0.00193835	ab initio prediction with EST support
4325985	Os01g0127100	-2.50709	0.0566714	supported by AK106749
novel.593	-	-2.50696	0.0555046	PF00394:Multicopper oxidase|PF07732:Multicopper oxidase|PF07731:Multicopper oxidase
4333962	Os03g0725200	-2.50582	2.13662e-08	supported by AK106493
4350399	Os11g0432600	-2.50526	0.00897616	supported by AK059916
4347440	Os09g0490400	-2.50335	7.67247e-07	supported by CI005687 and CI286531
4330233	Os02g0663800	-2.49397	3.48826e-08	supported by AK069605
4324167	Os01g0735300	-2.48984	0.323197	supported by AK106947
4352852	Os12g0628600	-2.48356	0.00911336	supported by X68197
4333607	Os03g0654900	-2.48224	0.132444	supported by AK066712
4351939	Os12g0267100	-2.47713	2.75375e-07	ab initio prediction with EST support
4347964	Os10g0109900	-2.47459	0.0205318	supported by CI332633 and CI580593
9268161	Os05g0542300	-2.4657	0.344831	supported by AK062488
4350261	Os11g0270500	-2.46117	3.20428e-07	supported by AK110480
4329849	Os02g0594300	-2.46082	0.190831	ab initio prediction with EST support
novel.2432	-	-2.46067	1.33229e-06	PF13768:von Willebrand factor type A domain|PF07727:Reverse transcriptase (RNA-dependent DNA polymerase)
4329147	Os02g0316800	-2.45718	0.120313	supported by AK062767
novel.1549	-	-2.45688	0.541304	-
4347166	Os09g0439500	-2.45688	0.541304	supported by AK067780
4352530	Os12g0563000	-2.45688	0.541304	ab initio prediction with EST support
4342730	Os07g0216700	-2.45688	0.541304	supported by AK107633
4342449	Os07g0160100	-2.45688	0.541304	supported by AF098752
4347254	Os09g0455500	-2.45688	0.541304	supported by AK065686
9270096	Os03g0106550	-2.45688	0.541304	Non-protein coding transcript%2C unclassifiable transcript~supported by CI513822 and CI732760
4345661	Os08g0435700	-2.45688	0.541304	ab initio prediction with EST support
4345853	Os08g0481200	-2.45688	0.541304	supported by AK072890
novel.1870	-	-2.45688	0.541304	-
4333877	Os03g0710500	-2.45688	0.541304	ab initio prediction with EST support
4324314	Os01g0911700	-2.45688	0.541304	supported by AK073805
4350074	Os11g0214900	-2.45688	0.541304	ab initio prediction with EST support
4351972	Os12g0276300	-2.45688	0.541304	supported by AK109655
4332688	Os03g0322900	-2.45688	0.541304	supported by CI387122 and CI620854
4326103	Os01g0113900	-2.45688	0.541304	supported by AK068796
novel.1	-	-2.45688	0.541304	PF02458:Transferase family
4333194	Os03g0436500	-2.45688	0.541304	supported by AK070610
9270606	Os03g0250801	-2.45688	0.541304	supported by CI026470 and CI295041
4336583	Os04g0549500	-2.45688	0.541304	ab initio prediction with EST support
4325958	Os01g0597400	-2.45688	0.541304	ab initio prediction with EST support
4335325	Os04g0259800	-2.45688	0.541304	supported by AK111548
9267335	Os11g0615350	-2.45688	0.541304	ab initio prediction with EST support
4327431	Os01g0831000	-2.45688	0.541304	supported by AB115668
9268202	Os05g0551650	-2.45688	0.541304	Non-protein coding transcript%2C unclassifiable transcript~supported by AK107474
9268099	Os03g0781600	-2.44959	0.205423	supported by AK064719
9271877	Os05g0516400	-2.44644	0.176571	supported by AK110196
4329743	Os02g0574100	-2.44577	0.0322458	supported by AK068280
9269972	Os11g0304050	-2.4439	0.146342	ab initio prediction with EST support
4333697	Os03g0672900	-2.44177	2.29728e-05	ab initio prediction with EST support
9269651	Os08g0372166	-2.44146	0.195731	ab initio prediction with EST support
4345349	Os08g0349300	-2.43736	0.0559535	supported by AK062305
4327691	Os01g0241400	-2.43601	0.178312	supported by AK107708
4340691	Os06g0260500	-2.42854	0.275281	ab initio prediction with EST support
novel.1859	-	-2.42531	0.018178	PF00092:von Willebrand factor type A domain|PF14624:VWA / Hh protein intein-like
4329019	Os02g0280300	-2.42441	0.0532073	ab initio prediction with EST support
4334718	Os03g0838500	-2.42386	0.273515	supported by AK121130
novel.2683	-	-2.42317	0.00293711	PF00069:Protein kinase domain
novel.1336	-	-2.42109	0.353606	-
9272550	Os12g0568000	-2.41903	0.0846777	supported by AK106437
4348883	Os10g0474900	-2.41729	0.0158541	ab initio prediction with EST support
4326500	Os01g0347600	-2.41693	1.15902e-06	supported by CI552130 and CI768456
novel.1034	-	-2.41606	0.115165	-
novel.2004	-	-2.41381	0.543366	-
4335579	Os04g0364800	-2.41381	0.543366	supported by CI032921 and CI297504
9270360	Os03g0375300	-2.41381	0.543366	supported by AK072316
9268725	Os03g0224501	-2.41381	0.543366	ab initio prediction with EST support
4344872	Os08g0195800	-2.41381	0.543366	ab initio prediction with EST support
4332787	Os03g0340300	-2.41381	0.543366	supported by AK110771
4327554	Os01g0807000	-2.41381	0.543366	supported by AK109751
4333187	Os03g0434800	-2.41381	0.543366	ab initio prediction with EST support
4329436	Os02g0505700	-2.41381	0.543366	supported by AK069364
4333292	Os03g0573500	-2.41381	0.543366	ab initio prediction with EST support
9271469	Os03g0138600	-2.41381	0.543366	ab initio prediction with EST support
4324555	Os01g0962900	-2.41381	0.543366	ab initio prediction with EST support
4338472	Os05g0342600	-2.41381	0.543366	ab initio prediction with EST support
4346335	Os08g0562500	-2.41214	0.000280339	supported by AK109443
4341101	Os06g0497200	-2.41189	0.456232	ab initio prediction with EST support
4351198	Os11g0702200	-2.41101	0.0157084	supported by AK101155
novel.736	-	-2.40831	0.00853536	PF03330:Lytic transglycolase|PF01357:Pollen allergen
4344449	Os08g0106000	-2.40665	0.0172938	supported by CI335396 and CI582367
4348710	Os10g0437500	-2.40622	1.09252e-06	supported by AK107152
4349203	Os10g0530500	-2.40161	0.00121358	supported by AF402800
9266783	Os07g0431160	-2.40159	0.10169	ab initio prediction with EST support
4347994	Os10g0118200	-2.40095	0.058914	supported by AK069308
4338758	Os05g0406400	-2.40086	0.358692	ab initio prediction with EST support
4325124	Os01g0262500	-2.40031	0.0193032	supported by AK071545
novel.1756	-	-2.39257	0.00678946	PF01397:Terpene synthase, N-terminal domain
9266314	Os09g0440600	-2.38916	0.188562	ab initio prediction with EST support
4335698	Os04g0395800	-2.38231	1.72995e-05	supported by AK107750
9266173	Os11g0115532	-2.38143	2.40864e-22	supported by CI406235 and CI635861
4325972	Os01g0129600	-2.38123	2.27392e-15	ab initio prediction with EST support
4342642	Os07g0194500	-2.37546	1.88215e-08	supported by AK121816
4327460	Os01g0836600	-2.37531	0.011449	supported by AK067556
4351047	Os11g0656500	-2.37468	0.369275	supported by AK072370
4340085	Os06g0142400	-2.37409	0.009332	supported by CI408220 and CI637407
4348490	Os10g0376900	-2.3714	8.6892e-10	supported by AK058809
9268005	Os09g0472700	-2.37101	0.556212	ab initio prediction with EST support
4349945	Os11g0181800	-2.37101	0.556212	supported by AK071972
4343615	Os07g0564200	-2.37101	0.556212	supported by AK072771
4343264	Os07g0490100	-2.37101	0.556212	supported by AK072018
4344619	Os08g0136800	-2.37101	0.556212	supported by AK063306
9271487	Os04g0429950	-2.37101	0.556212	ab initio prediction with EST support
9269729	Os07g0639500	-2.37101	0.556212	ab initio prediction with EST support
4340896	Os06g0321900	-2.37101	0.556212	ab initio prediction with EST support
4347705	Os09g0537100	-2.37101	0.556212	supported by AK072188
4326672	Os01g0631400	-2.37101	0.556212	supported by AK100804
9267987	Os02g0172500	-2.37101	0.556212	ab initio prediction with EST support
4326715	Os01g0293900	-2.37101	0.556212	ab initio prediction with EST support
9272585	Os04g0499150	-2.37101	0.556212	supported by CI496643 and CI716096
9267178	Os01g0503700	-2.37101	0.556212	ab initio prediction with EST support
4350558	Os11g0500100	-2.37101	0.556212	ab initio prediction with EST support
9271969	Os04g0336000	-2.37101	0.556212	ab initio prediction with EST support
9267005	Os06g0363701	-2.37101	0.556212	ab initio prediction with EST support
4352520	Os12g0561900	-2.36766	0.259517	supported by AK121202
4331937	Os03g0196000	-2.3666	0.0100694	ab initio prediction with EST support
4341565	Os06g0625000	-2.35927	0.0046843	ab initio prediction with EST support
9269202	Os07g0611500	-2.35854	0.0239522	ab initio prediction with EST support
9270269	Os12g0413201	-2.35672	0.0207802	supported by CI443793 and CI666653
9271340	Os10g0164401	-2.35381	0.164293	ab initio prediction with EST support
4348718	Os10g0439200	-2.35265	0.00186646	ab initio prediction with EST support
9271729	Os09g0334900	-2.34824	0.000240505	ab initio prediction with EST support
4352900	Os12g0637400	-2.34639	0.00423932	supported by AK072546
9267828	Os05g0126900	-2.34613	0.298896	supported by CI345813 and CI590502
4342199	Os07g0106700	-2.34522	0.0522201	supported by AK068158
4338250	Os05g0268500	-2.34179	0.000542456	supported by AK064671
4345030	Os08g0239300	-2.33515	0.0267337	supported by AK059753
4350836	Os11g0594000	-2.33393	0.079358	supported by CI552411 and CI768742
4331753	Os03g0168300	-2.33334	0.00571874	supported by AK069941
4325949	Os01g0595600	-2.33068	0.00257287	supported by AK066814
novel.2705	-	-2.32851	0.0145354	PF00888:Cullin family
4333168	Os03g0428700	-2.32817	0.0783723	supported by AK111273
4324348	Os01g0914700	-2.32675	0.303574	supported by AK069261
4336400	Os04g0515900	-2.32556	0.0431275	supported by AK062955
4331694	Os03g0159900	-2.32426	3.18397e-25	supported by AK120519
4352328	Os12g0512000	-2.3217	0.117321	ab initio prediction with EST support
9272351	Os01g0554100	-2.3191	1.11637e-12	supported by AK068969
4332934	Os03g0370400	-2.31886	0.0107154	supported by AK060059
9266080	Os01g0571800	-2.30998	0.385515	ab initio prediction with EST support
4336452	Os04g0526000	-2.30996	0.384593	supported by AK064708
4331458	Os03g0124900	-2.30697	0.000204058	supported by AK070284
4347962	Os10g0109300	-2.3011	3.42101e-05	supported by AK061462
4327293	Os01g0315600	-2.29979	0.0111852	supported by AK110785
4350490	Os11g0471200	-2.29968	0.237122	supported by AK066957
9271516	Os07g0432201	-2.29916	0.0157107	supported by CI032222 and CI297222
4348379	Os10g0348600	-2.29897	0.0523009	supported by AK106921
4347960	Os10g0108700	-2.29501	0.0126894	supported by AK060060
4345723	Os08g0450200	-2.29115	0.310053	supported by AK072779
4331568	Os03g0140100	-2.29112	0.00105061	supported by AK119195
4335900	Os04g0435200	-2.28897	0.1162	supported by AK107452
novel.1611	-	-2.28473	0.0966215	PF03107:C1 domain
4333648	Os03g0663400	-2.28021	0.0161412	supported by AK102970
9267045	Os04g0341500	-2.27965	0.036676	ab initio prediction with EST support
9270790	Os04g0648950	-2.2777	0.0535395	Non-protein coding transcript%2C unclassifiable transcript~supported by CI436680 and CI660983
4349582	Os11g0111800	-2.27706	1.98143e-05	ab initio prediction with EST support
4339379	Os05g0525900	-2.27633	5.8388e-12	supported by AK108249
novel.943	-	-2.27392	0.00392936	-
4334182	Os03g0760000	-2.27229	0.181108	supported by AK107231
4349602	Os11g0115400	-2.27203	6.96136e-08	supported by AF017361
9267364	Os04g0564800	-2.27197	0.199692	tRNA-Thr
4348240	Os10g0193100	-2.26868	0.00163329	ab initio prediction with EST support
4351037	Os11g0652900	-2.26776	0.000918323	ab initio prediction with EST support
4332926	Os03g0369000	-2.26708	0.0577556	supported by AK064619
4352357	Os12g0518200	-2.26561	0.00654425	supported by AK070844
novel.1551	-	-2.26418	0.0150974	PF13499:EF-hand domain pair
4348591	Os10g0407200	-2.26282	3.40387e-08	supported by AK101309
4342314	Os07g0127600	-2.26097	0.000872368	supported by AK063248
4343470	Os07g0534800	-2.26045	0.000273951	ab initio prediction with EST support
4342313	Os07g0127500	-2.25991	0.0239162	supported by AK062949
9269034	Os02g0251800	-2.25934	0.014684	ab initio prediction with EST support
4336436	Os04g0523200	-2.25598	0.388434	supported by AK119440
4326640	Os01g0614400	-2.25598	0.389428	supported by AK060357
4339391	Os05g0527400	-2.25596	0.145215	ab initio prediction with EST support
4347441	Os09g0491100	-2.2544	0.00354429	supported by AK066710
9270824	Os03g0828600	-2.2463	0.0606601	ab initio prediction with EST support
4347056	Os09g0415000	-2.24339	0.173097	supported by AK106390
4325163	Os01g0293000	-2.24243	0.000130387	supported by CI410906 and CI639721
4343827	Os07g0602000	-2.23979	0.0147654	supported by AK071832
4346825	Os09g0353200	-2.23871	0.196446	ab initio prediction with EST support
4333991	Os03g0729600	-2.23566	0.0394317	supported by AK063169
4324249	Os01g0704100	-2.23282	0.000211384	supported by AK072215
4335076	Os04g0175500	-2.22792	0.0027432	ab initio prediction with EST support
4338083	Os05g0208100	-2.22785	0.0844247	supported by AK107068
4351917	Os12g0259800	-2.22757	3.01505e-05	ab initio prediction with EST support
novel.2146	-	-2.22728	0.0576365	PF00067:Cytochrome P450
4337617	Os05g0115600	-2.22641	0.000953487	supported by AK063589
4327957	Os01g0800500	-2.22378	0.00054935	supported by AK066643
4351195	Os11g0701900	-2.22081	0.0132547	supported by AK064281
9266895	Os08g0478000	-2.22059	0.00829891	supported by AK099412
4344509	Os08g0114300	-2.2184	0.0387708	supported by AK105866
4341889	Os06g0687200	-2.21756	0.583308	supported by AK058749
4331338	Os03g0108500	-2.21756	0.583308	supported by AK108704
9272287	Os03g0626050	-2.21756	0.583308	supported by CI414761 and CI642742
novel.2383	-	-2.21756	0.583308	PF10536:Plant mobile domain
3131380	OrsajCr120	-2.21756	0.583308	16S ribosomal RNA
4344977	Os08g0226300	-2.21756	0.583308	ab initio prediction with EST support
9267852	Os11g0519500	-2.21756	0.583308	ab initio prediction with EST support
9270350	Os11g0664133	-2.21756	0.583308	ab initio prediction with EST support
9269807	Os02g0616501	-2.21756	0.583308	ab initio prediction with EST support
4338022	Os05g0189900	-2.21756	0.583308	supported by AK061489
4338213	Os05g0248200	-2.21756	0.583308	supported by CI421295 and CI648266
4352857	Os12g0630200	-2.21756	0.583308	supported by CI025931 and CI294831
9269797	Os04g0197500	-2.21756	0.583308	supported by CI419862 and CI646939
4335973	Os04g0447400	-2.21756	0.583308	supported by AK070858
9270525	Os06g0661100	-2.21756	0.583308	Non-protein coding transcript%2C unclassifiable transcript~supported by AK058247
4346052	Os08g0518900	-2.21686	8.64993e-05	supported by AK073267
9270944	Os03g0819200	-2.21505	0.447918	tRNA-Glu
novel.2179	-	-2.21364	0.00130047	PF04569:Protein of unknown function
4346785	Os09g0341100	-2.21132	0.0422859	ab initio prediction with EST support
4347764	Os09g0546900	-2.21109	0.397815	supported by AK062365
4348069	Os10g0137300	-2.21096	4.38227e-05	ab initio prediction with EST support
4327450	Os01g0819400	-2.21087	0.401304	ab initio prediction with EST support
4340445	Os06g0208100	-2.21087	0.401304	supported by AB101651
4351515	Os12g0150500	-2.20855	0.0172798	ab initio prediction with EST support
9270363	Os07g0174400	-2.20781	0.0123723	supported by CI419275 and CI646448
4331302	Os03g0103200	-2.20725	0.0124878	supported by AK062654
4327092	Os01g0206300	-2.20541	0.0203815	ab initio prediction with EST support
novel.72	-	-2.20362	0.0159014	-
4350462	Os11g0457300	-2.20353	0.0224537	supported by AK121144
4335977	Os04g0447800	-2.20299	0.000168731	supported by AB056061
4340403	Os06g0199000	-2.20213	0.00245857	supported by AK106381
4327307	Os01g0192900	-2.20097	3.9572e-12	supported by CI415913 and CI643781
4336829	Os04g0592300	-2.19845	0.0153992	supported by AK107413
4342941	Os07g0287400	-2.19787	4.00067e-06	supported by AK105204
9266331	Os05g0467800	-2.19562	0.216263	ab initio prediction with EST support
4338779	Os05g0410900	-2.19248	3.62663e-06	supported by AK070558
4352176	Os12g0457500	-2.19211	0.348734	supported by AK073212
4327287	Os01g0313300	-2.19036	1.37874e-05	supported by AK111775
4344615	Os08g0136300	-2.19015	0.214761	supported by AK059618
4339708	Os05g0578600	-2.18999	1.25974e-07	supported by AK108477
4344266	Os07g0674800	-2.18898	2.51664e-06	supported by AY297447
4341258	Os06g0549300	-2.18896	6.19297e-06	ab initio prediction with EST support
4329756	Os02g0576600	-2.18804	0.0593283	supported by AK073105
4345994	Os08g0509100	-2.18685	0.00667699	supported by AK066825
novel.1103	-	-2.18572	0.000538952	PF00150:Cellulase (glycosyl hydrolase family 5)
4340558	Os06g0228200	-2.1851	2.04187e-08	supported by AK112022
4334663	Os03g0830500	-2.18365	0.00487214	supported by AK071173
4340512	Os06g0219900	-2.18362	0.155588	supported by AK058704
4345022	Os08g0237800	-2.18076	0.0378635	ab initio prediction with EST support
4326716	Os01g0294700	-2.17423	1.73935e-11	supported by AK068755
4342238	Os07g0112400	-2.17373	0.246342	ab initio prediction with EST support
9266280	Os09g0332360	-2.17111	0.203773	ab initio prediction with EST support
novel.1458	-	-2.16949	0.59191	-
novel.2377	-	-2.16949	0.59191	-
9267913	Os09g0260200	-2.16949	0.59191	ab initio prediction with EST support
4332252	Os03g0248300	-2.16949	0.59191	supported by AK062535
9267349	Os06g0325200	-2.16949	0.59191	ab initio prediction with EST support
4352572	Os12g0569500	-2.16949	0.59191	supported by AK066624
9266623	Os06g0129600	-2.16949	0.59191	supported by CI473763 and CI694543
9271121	Os01g0320400	-2.16949	0.59191	ab initio prediction with EST support
4351268	Os12g0106500	-2.16949	0.59191	ab initio prediction with EST support
9268110	Os09g0427125	-2.1689	7.23901e-05	ab initio prediction with EST support
4336615	Os04g0554600	-2.16837	0.0184029	ab initio prediction with EST support
9270062	Os08g0537200	-2.16722	0.0221701	Non-protein coding transcript%2C unclassifiable transcript~supported by AK108234
9266598	Os11g0156401	-2.16301	0.000718288	supported by CI544409 and CI761272
4350276	Os11g0278300	-2.16048	0.0054507	ab initio prediction with EST support
4346603	Os09g0279300	-2.15948	0.216679	ab initio prediction with EST support
novel.2276	-	-2.15829	4.64636e-06	-
4346597	Os09g0278000	-2.1576	0.0769987	ab initio prediction with EST support
4331301	Os03g0103100	-2.15494	0.000225445	supported by AK103618
4347408	Os09g0483100	-2.15366	0.0146147	supported by AK107051
4347856	Os09g0561500	-2.15295	0.0151804	ab initio prediction with EST support
4332923	Os03g0368300	-2.15184	1.53356e-05	supported by AK073767
4330441	Os02g0702100	-2.15137	0.113986	supported by AK108297
4339968	Os06g0126100	-2.15093	0.0342514	supported by AK119346
4352200	Os12g0472800	-2.1489	1.99727e-06	supported by AK063278
9272209	Os04g0270900	-2.14819	0.0496213	ab initio prediction with EST support
4351814	Os12g0225900	-2.14707	7.37083e-13	supported by CI556545 and CI772600
4327522	Os01g0827300	-2.14268	2.50111e-06	supported by AK071929
4339349	Os05g0520600	-2.14236	0.297202	supported by AK067487
4330953	Os02g0786900	-2.13877	0.000383454	supported by AK105575
4326834	Os01g0330300	-2.13832	0.0395248	ab initio prediction with EST support
4345690	Os08g0441600	-2.13745	0.00295479	supported by AK069725
4330023	Os02g0623300	-2.13671	0.000651488	supported by AK105122
4351918	Os12g0260500	-2.13454	1.47481e-05	supported by CI563208 and CI778620
4339066	Os05g0469600	-2.13443	0.00314204	supported by AK100678
novel.2350	-	-2.13261	0.00660287	-
4351558	Os12g0159100	-2.12935	0.170926	supported by CI405655 and CI635322
4326331	Os01g0668900	-2.12917	0.431933	supported by AK110235
4327433	Os01g0831300	-2.12522	0.0009681	supported by AK109023
4351818	Os12g0226900	-2.12353	0.00682594	supported by AK060453
4337549	Os05g0104300	-2.11854	1.17137e-09	ab initio prediction with EST support
9269872	Os01g0544200	-2.11836	2.14641e-07	supported by AK061866
4332236	Os03g0245700	-2.11722	0.0240469	supported by AK119222
9268308	Os07g0442800	-2.11434	0.173446	supported by AK103470
4335577	Os04g0361500	-2.1118	0.0136215	ab initio prediction with EST support
9268795	Os03g0191500	-2.10929	0.257739	tRNA-Asp
novel.1759	-	-2.10635	0.000902426	-
4341299	Os06g0559400	-2.1061	9.68124e-09	supported by AK068350
novel.1577	-	-2.10556	0.434813	-
9267086	Os04g0510900	-2.10556	0.434813	supported by AK063625
9270234	Os01g0679400	-2.10556	0.434813	supported by AK107970
novel.1508	-	-2.10556	0.434813	-
4343053	Os07g0429700	-2.10525	5.22547e-05	supported by CI555073 and CI771253
4350421	Os11g0440200	-2.10513	0.437417	ab initio prediction with EST support
9266854	Os02g0821001	-2.10513	0.437417	supported by CI406744 and CI636365
4336904	Os04g0604300	-2.10508	2.50844e-06	supported by AF443603
9270380	Os08g0194350	-2.10494	0.43853	supported by CI417758 and CI645232
4348926	Os10g0481500	-2.10121	0.0338012	ab initio prediction with EST support
4324802	Os01g0850700	-2.10028	2.81265e-09	supported by AK109431
novel.623	-	-2.09753	0.000383801	PF00743:Flavin-binding monooxygenase-like
4339804	Os05g0593900	-2.09675	0.000353211	supported by AK058553
novel.2485	-	-2.09559	0.047136	-
4342402	Os07g0148600	-2.09531	0.192329	ab initio prediction with EST support
novel.1327	-	-2.09451	1.09025e-05	-
4324664	Os01g0722300	-2.09216	0.000218903	supported by CI420249 and CI647279
9269825	Os04g0402200	-2.08603	0.295314	supported by CI347410 and CI591428
4325455	Os01g0142600	-2.08539	0.0480018	supported by AK119467
4337311	Os04g0664600	-2.08502	0.181833	ab initio prediction with EST support
4350954	Os11g0623800	-2.08386	0.138527	ab initio prediction with EST support
4328523	Os02g0183500	-2.08324	0.0764255	ab initio prediction with EST support
9266954	Os01g0661750	-2.0818	0.0713323	ab initio prediction with EST support
9270590	Os01g0820000	-2.08072	0.539494	ab initio prediction with EST support
4343398	Os07g0520200	-2.08072	0.539494	supported by AK106236
9268828	Os08g0194666	-2.08072	0.539494	ab initio prediction with EST support
4345611	Os08g0425200	-2.08072	0.539494	supported by AK099569
4339561	Os05g0555600	-2.0801	0.00916761	supported by AK070485
novel.1351	-	-2.0795	0.0570354	-
4337310	Os04g0664500	-2.07582	0.00192441	supported by AK109743
4347410	Os09g0483300	-2.07552	0.187055	supported by CI428478 and CI654054
4349327	Os10g0552300	-2.07437	0.0415529	supported by CI486298 and CI706503
novel.1125	-	-2.07352	0.00357915	PF00854:POT family
novel.1925	-	-2.07283	0.128444	-
novel.255	-	-2.07035	0.0792256	PF03106:WRKY DNA -binding domain
4326050	Os01g0941400	-2.06968	0.285877	ab initio prediction with EST support
4336966	Os04g0612500	-2.0649	0.361498	supported by AK062295
9271167	Os04g0326201	-2.06375	0.243082	ab initio prediction with EST support
4348537	Os10g0392900	-2.06303	0.116114	ab initio prediction with EST support
9267850	Os12g0555100	-2.06293	7.40243e-06	supported by CI558268 and CI774215
4328775	Os02g0225200	-2.06176	0.0316383	ab initio prediction with EST support
4332308	Os03g0258900	-2.06056	6.67649e-07	supported by AK121313
9270480	Os01g0814100	-2.05978	0.121744	supported by AK061173
4344290	Os07g0679300	-2.05823	1.63355e-05	supported by AK099229
4352856	Os12g0630100	-2.05643	0.0357558	supported by AK069182
4341971	Os06g0701700	-2.05585	9.70822e-05	supported by AB061311
novel.1705	-	-2.04871	0.0779136	PF00069:Protein kinase domain|PF01657:Salt stress response/antifungal
4326661	Os01g0628000	-2.04807	0.0487521	supported by AK109274
4327363	Os01g0812100	-2.04173	0.00896814	supported by AK107118
4337106	Os04g0631400	-2.03943	0.461408	ab initio prediction with EST support
9270650	Os01g0682600	-2.03943	0.461408	tRNA-Glu
4331023	Os02g0798300	-2.0388	0.458146	supported by AK120999
4328744	Os02g0219000	-2.0366	0.143079	supported by AK064689
4327668	Os01g0588600	-2.03494	0.259542	ab initio prediction with EST support
4340567	Os06g0229800	-2.03127	0.267811	supported by AF419099
4345993	Os08g0508800	-2.03068	0.00173495	supported by D14000
4334413	Os03g0795300	-2.02992	1.25703e-11	supported by AK064239
4325712	Os01g0371500	-2.02889	7.41932e-07	supported by AK062937
4347015	Os09g0407300	-2.02792	0.0100566	supported by AK103905
4346484	Os09g0243200	-2.01832	0.000758337	supported by AK107718
9268418	Os05g0542001	-2.01733	0.0183728	ab initio prediction with EST support
4331934	Os03g0195500	-2.01715	7.78307e-06	supported by AK111395
4346436	Os09g0125900	-2.01668	0.0419662	supported by AK065634
9270463	Os04g0662600	-2.01652	0.130545	supported by CI354405 and CI595940
9267523	Os01g0848550	-2.01586	0.0229667	supported by CI417373 and CI644910
4350169	Os11g0241700	-2.01487	3.63317e-05	supported by AK068339
4327172	Os01g0660200	-2.01483	7.43282e-09	supported by AK100973
9268908	Os02g0325401	-2.01305	0.4685	supported by CI410555 and CI639403
4345352	Os08g0351700	-2.01305	0.4685	supported by AK109269
9271091	Os04g0632700	-2.01251	0.465163	ab initio prediction with EST support
4342528	Os07g0174900	-2.01203	0.130704	ab initio prediction with EST support
4342200	Os07g0106900	-2.00901	0.00512206	supported by AK108101
4329324	Os02g0467000	-2.00789	3.23048e-06	ab initio prediction with EST support
4331227	Os02g0828100	-2.00642	0.0281605	supported by AK070854
4348568	Os10g0401000	-2.00537	5.47885e-05	supported by AK120891
9268746	Os08g0484000	-2.00113	0.0581996	ab initio prediction with EST support
novel.182	-	-1.99971	0.0444341	PF13639:Ring finger domain
9269576	Os03g0803300	-1.99814	9.79274e-11	Non-protein coding transcript%2C unclassifiable transcript~supported by AK061608
9272450	Os03g0339400	-1.99762	6.07269e-06	supported by AK065305
novel.2655	-	-1.99725	0.00527975	PF13520:Amino acid permease
4351298	Os12g0111600	-1.99697	6.30401e-09	supported by AK120264
4326332	Os01g0669100	-1.99562	0.000170976	supported by AK111612
novel.2144	-	-1.99489	0.561023	PF03517:Regulator of volume decrease after cellular swelling
4348117	Os10g0149800	-1.99481	0.55996	ab initio prediction with EST support
9269214	Os12g0596700	-1.99481	0.55996	detected by tRNAscan-SE
4351125	Os11g0682500	-1.9946	0.55747	supported by AK120734
9269364	Os01g0763800	-1.9946	0.55747	supported by AK069980
4348304	Os10g0320100	-1.99319	0.00227447	supported by AK064736
novel.562	-	-1.99261	0.00655884	-
4344843	Os08g0189600	-1.99153	0.0349659	supported by AK061029
4324132	Os01g0793800	-1.99033	0.00329237	supported by AK111091
4326646	Os01g0615100	-1.99006	0.00568892	supported by AJ601438
novel.2187	-	-1.99	0.142721	PF01357:Pollen allergen|PF03330:Lytic transglycolase
4339336	Os05g0518800	-1.98851	0.0160088	supported by CI435277 and CI659710
4329742	Os02g0574000	-1.98798	0.0767477	supported by AK099415
4348838	Os10g0465700	-1.98507	0.000793503	supported by AK067249
novel.376	-	-1.98503	0.0326309	PF01357:Pollen allergen|PF03330:Lytic transglycolase
4328143	Os02g0124600	-1.98218	0.000126535	ab initio prediction with EST support
4340079	Os06g0141700	-1.98194	0.000344909	supported by AK121791
novel.2148	-	-1.97823	0.0975812	PF01657:Salt stress response/antifungal
9270930	Os04g0581700	-1.97673	5.57196e-12	Non-protein coding transcript%2C unclassifiable transcript~supported by AK063676
4351687	Os12g0186600	-1.97537	3.73846e-07	supported by AK104628
4326282	Os01g0355800	-1.97436	0.104078	ab initio prediction with EST support
4336765	Os04g0581100	-1.97428	5.6305e-05	supported by AK100853
4324775	Os01g0875300	-1.97386	0.000217113	ab initio prediction with EST support
4337621	Os05g0116000	-1.9733	1.29203e-21	supported by AK121775
4346105	Os08g0527700	-1.97318	0.0320577	ab initio prediction with EST support
9267869	Os01g0127200	-1.97278	0.000838164	supported by CI549797 and CI766257
4350295	Os11g0286800	-1.97255	0.0322485	supported by AK072702
9270513	Os02g0531450	-1.97172	0.0482293	supported by CI422281 and CI649079
4343925	Os07g0619400	-1.9706	0.627705	supported by AK062716
4341344	Os06g0569700	-1.9706	0.627705	supported by AK119285
9271335	Os01g0829300	-1.9706	0.627705	ab initio prediction with EST support
4323872	Os01g0178600	-1.9706	0.627705	ab initio prediction with EST support
4337407	Os04g0677600	-1.9706	0.627705	supported by CI451391 and CI673542
4339952	Os06g0122200	-1.9706	0.627705	supported by AK109712
4345563	Os08g0413000	-1.9706	0.627705	ab initio prediction with EST support
4324788	Os01g0864100	-1.9706	0.627705	supported by AK064616
4338866	Os05g0428600	-1.9706	0.627705	supported by AK106696
4330328	Os02g0682200	-1.9706	0.627705	supported by AK069103
9270813	Os07g0149300	-1.9706	0.627705	ab initio prediction with EST support
9272073	Os01g0234001	-1.9706	0.627705	Non-protein coding transcript%2C putative npRNA~supported by CI404764 and CI634370
9271652	Os05g0565300	-1.9706	0.627705	tRNA-Arg
9269637	Os01g0740000	-1.9706	0.627705	supported by AK111315
4349239	Os10g0536500	-1.9706	0.627705	supported by AK066849
9269307	Os02g0133400	-1.9706	0.627705	ab initio prediction with EST support
9271973	Os03g0258500	-1.9706	0.627705	ab initio prediction with EST support
9270157	Os03g0821400	-1.9706	0.627705	supported by AK069793
novel.1954	-	-1.9706	0.627705	-
4349040	Os10g0501900	-1.9706	0.627705	supported by AK120900
4340606	Os06g0237400	-1.9706	0.627705	supported by CI513082 and CI732051
9266847	Os12g0273900	-1.9706	0.627705	ab initio prediction with EST support
4345587	Os08g0419200	-1.9706	0.627705	ab initio prediction with EST support
9268393	Os01g0660400	-1.9706	0.627705	Non-protein coding transcript%2C putative npRNA~supported by AK109270
4341425	Os06g0594300	-1.9706	0.627705	supported by AK110986
4342576	Os07g0183200	-1.9706	0.627705	supported by AK064661
4346767	Os09g0333600	-1.9706	0.627705	supported by AK108694
4333048	Os03g0398900	-1.9706	0.627705	supported by AK107457
9272416	Os01g0256550	-1.9706	0.627705	ab initio prediction with EST support
4344976	Os08g0225400	-1.9706	0.627705	supported by AK071700
9271350	Os11g0595300	-1.9706	0.627705	tRNA-Pro
4332980	Os03g0381500	-1.97027	0.562316	supported by AK108125
novel.116	-	-1.96968	0.565119	-
4328065	Os02g0114800	-1.96958	0.0798723	ab initio prediction with EST support
4342896	Os07g0271500	-1.96943	0.566315	supported by AK109558
4348639	Os10g0418100	-1.96703	7.5871e-08	supported by AK109037
4332157	Os03g0232400	-1.96627	0.0398976	supported by CI030405 and CI296548
9271812	Os02g0761300	-1.96561	0.0935536	ab initio prediction with EST support
4351186	Os11g0701000	-1.96518	0.000869203	supported by AK103295
4341793	Os06g0668400	-1.96292	0.251057	supported by AK108036
4327560	Os01g0808400	-1.96161	0.22359	supported by AK112112
4325066	Os01g0860400	-1.96113	8.47934e-08	supported by AK111415
4351579	Os12g0163000	-1.95935	0.0397539	ab initio prediction with EST support
9272323	Os03g0805800	-1.95881	0.283757	supported by CI513360 and CI732306
9267946	Os01g0301100	-1.95881	0.255959	supported by AK105556
4327121	Os01g0173600	-1.95618	0.00145509	ab initio prediction with EST support
4331456	Os03g0124500	-1.95255	0.0383216	supported by AK119960
4349348	Os10g0555700	-1.95017	0.0586548	supported by AK061068
9271551	Os07g0521950	-1.95014	0.51594	Non-protein coding transcript%2C unclassifiable transcript~supported by CI411607 and CI640282
4348004	Os10g0122500	-1.94891	0.043691	ab initio prediction with EST support
4326803	Os01g0339500	-1.94563	8.21046e-09	supported by AK066107
novel.856	-	-1.94434	0.00830197	PF13968:Domain of unknown function (DUF4220)|PF04578:Protein of unknown function, DUF594
4336145	Os04g0474800	-1.94354	3.93728e-05	supported by AK100820
4325548	Os01g0748300	-1.94232	6.3225e-09	ab initio prediction with EST support
4328633	Os02g0198700	-1.94153	0.103687	supported by AK120287
4336852	Os04g0597600	-1.9397	0.0239717	supported by AK070216
4340078	Os06g0141600	-1.937	0.0494503	supported by AK059772
4345832	Os08g0477100	-1.93527	0.16201	supported by AK108679
novel.1839	-	-1.93509	0.0699513	PF02535:ZIP Zinc transporter
4343848	Os07g0604700	-1.93439	0.0463308	supported by CI417739 and CI645217
4344278	Os07g0677200	-1.92873	4.99819e-05	supported by AK073202
4346709	Os09g0321200	-1.92585	0.000214257	ab initio prediction with EST support
4341254	Os06g0548200	-1.92458	3.23287e-05	supported by AK105176
4336566	Os04g0545700	-1.92458	0.0451501	ab initio prediction with EST support
4337076	Os04g0627300	-1.92416	0.00360727	ab initio prediction with EST support
4342272	Os07g0119800	-1.92385	0.184531	ab initio prediction with EST support
4349330	Os10g0552700	-1.92167	6.00444e-05	supported by AK063090
novel.2607	-	-1.92126	0.000139889	-
4339315	Os05g0515600	-1.91882	0.493573	ab initio prediction with EST support
4341567	Os06g0625200	-1.91882	0.493573	ab initio prediction with EST support
4325137	Os01g0755500	-1.91882	0.493573	supported by AB071807
4336711	Os04g0570500	-1.91882	0.493573	supported by AK103336
4351347	Os12g0119100	-1.91882	0.493573	tRNA-Leu
9267727	Os07g0484900	-1.91873	0.492506	supported by AK060275
4344601	Os08g0133100	-1.91852	0.490011	supported by AK109905
4331883	Os03g0187800	-1.91784	2.06441e-08	supported by AK105352
4337277	Os04g0659800	-1.91598	3.42099e-05	supported by CI076759 and CI311400
4342820	Os07g0244200	-1.91549	0.00437904	supported by AK109746
4336265	Os04g0494100	-1.91507	0.297577	supported by AK071013
4341170	Os06g0521900	-1.91358	0.149267	ab initio prediction with EST support
9271044	Os12g0180800	-1.9127	3.58894e-07	ab initio prediction with EST support
4328018	Os02g0106100	-1.9125	2.84101e-06	supported by AK072245
9268497	Os02g0517600	-1.91114	0.23991	ab initio prediction with EST support
4336622	Os04g0555700	-1.9101	0.00859777	supported by AK069329
4338811	Os05g0417700	-1.90898	0.0348872	ab initio prediction with EST support
4341440	Os06g0598200	-1.90886	0.289094	ab initio prediction with EST support
9272072	Os02g0707500	-1.9074	0.253489	supported by AK107442
novel.1448	-	-1.90645	0.247542	-
4330257	Os02g0667500	-1.90644	0.00363199	supported by AK059662
4349725	Os11g0138900	-1.9043	0.0283973	supported by AK059449
4344846	Os08g0190100	-1.9041	0.0399846	supported by AF141878
4352462	Os12g0548700	-1.90401	2.8784e-13	supported by AK058739
novel.1647	-	-1.90314	8.41713e-06	-
4329773	Os02g0580000	-1.90283	0.212428	supported by CI350769 and CI593472
9267603	Os11g0461300	-1.90279	5.281e-05	supported by AK061200
4336601	Os04g0552000	-1.902	0.00320531	supported by CI379518 and CI615082
novel.1421	-	-1.90046	0.0479027	PF00060:Ligand-gated ion channel|PF13458:Periplasmic binding protein|PF00497:Bacterial extracellular solute-binding proteins, family 3
4347857	Os09g0561600	-1.89835	0.0482764	supported by AK107166
4330341	Os02g0684100	-1.89834	8.36701e-10	ab initio prediction with EST support
novel.735	-	-1.89787	0.0365735	PF03330:Lytic transglycolase|PF01357:Pollen allergen
4332449	Os03g0281900	-1.89509	0.00060301	supported by AK072135
9269054	Os01g0719200	-1.89338	0.258651	supported by AK064230
4333279	Os03g0568800	-1.89318	0.353346	supported by AK070389
4344839	Os08g0189200	-1.89318	0.0392645	supported by AF032972
4332041	Os03g0212800	-1.89276	2.76551e-09	supported by AY129294
4333632	Os03g0661300	-1.8921	7.70212e-09	supported by AK121321
4332293	Os03g0255500	-1.89127	6.64613e-05	supported by AK102392
4349521	Os10g0580500	-1.89105	0.188923	ab initio prediction with EST support
4344575	Os08g0128000	-1.89046	3.15463e-06	supported by AK103896
4344651	Os08g0144100	-1.88991	0.181164	supported by AK071435
9271501	Os07g0175400	-1.88743	0.435517	ab initio prediction with EST support
4347925	Os09g0572500	-1.88743	0.435517	supported by AK107635
9271388	Os02g0108900	-1.88743	0.435517	ab initio prediction with EST support
9272598	Os10g0111350	-1.88743	0.435517	Non-protein coding transcript%2C unclassifiable transcript~supported by AK066625
9266621	Os01g0824633	-1.88743	0.435517	ab initio prediction with EST support
4329482	Os02g0517900	-1.88737	0.434573	supported by AK062274
4329865	Os02g0596300	-1.88724	0.43237	supported by AK109775
9266051	Os10g0408300	-1.88724	0.43237	detected by tRNAscan-SE
4325218	Os01g0149200	-1.88673	0.0141962	supported by AK069318
4349493	Os10g0576600	-1.88595	3.87649e-18	supported by AK061555
4339380	Os05g0526200	-1.88586	0.00083097	supported by AK071678
4325660	Os01g0186600	-1.88531	0.191501	supported by AK108138
4344636	Os08g0140300	-1.88444	0.00641192	supported by AK069031
4344010	Os07g0633400	-1.8837	0.00559567	supported by AK071894
9266682	Os06g0349700	-1.88352	0.0815599	ab initio prediction with EST support
4330073	Os02g0634700	-1.88164	5.4613e-05	supported by AK069959
9269162	Os06g0515301	-1.88161	0.23586	supported by CI433861 and CI658508
9267365	Os03g0765400	-1.88067	4.53554e-06	supported by AK100035
4346567	Os09g0268300	-1.87992	0.384389	supported by AK067908
9269736	Os03g0234500	-1.87926	0.0087527	supported by CI425785 and CI652076
4350377	Os11g0425100	-1.87848	0.0994475	supported by AK064748
4345044	Os08g0242800	-1.87816	0.427963	supported by AK068874
4345163	Os08g0280300	-1.8778	0.304496	ab initio prediction with EST support
4350831	Os11g0593000	-1.8777	0.18673	supported by CI551774 and CI768125
4331106	Os02g0812600	-1.87647	0.207261	ab initio prediction with EST support
9266490	Os01g0937800	-1.87559	0.012694	ab initio prediction with EST support
9267957	Os04g0314100	-1.87502	0.178565	ab initio prediction with EST support
9268399	Os06g0683600	-1.86802	3.2483e-21	supported by AK103599
4348394	Os10g0352000	-1.86579	0.0396031	supported by AK111096
9267976	Os02g0772200	-1.86561	0.0298999	ab initio prediction with EST support
4325628	Os01g0795400	-1.86559	0.000488279	supported by AK100351
4336851	Os04g0597400	-1.86447	0.0622352	ab initio prediction with EST support
4342630	Os07g0192700	-1.86446	0.179979	supported by AK109791
4342930	Os07g0281800	-1.86427	2.85209e-07	supported by AK105707
4349329	Os10g0552600	-1.86412	0.000200699	supported by AK062911
4332928	Os03g0369200	-1.86402	0.12494	ab initio prediction with EST support
4326588	Os01g0631900	-1.86386	8.50507e-09	ab initio prediction with EST support
4331668	Os03g0156300	-1.86229	0.509267	ab initio prediction with EST support
novel.190	-	-1.86229	0.509267	-
9269682	Os03g0248500	-1.86229	0.509267	supported by CI557828 and CI773811
novel.1113	-	-1.86126	8.72231e-06	PF13639:Ring finger domain
4338208	Os05g0247100	-1.86099	1.25464e-05	supported by AK062114
4352580	Os12g0570700	-1.86037	0.00026275	supported by AK103445
4344291	Os07g0679400	-1.86022	0.0964044	supported by AK064577
9266920	Os12g0513800	-1.86006	0.376574	supported by AK107995
4337421	Os04g0679400	-1.86005	4.72756e-09	supported by AK121152
9270865	Os06g0282900	-1.85828	0.248992	supported by CI450208 and CI672431
4328277	Os02g0143400	-1.85811	5.44801e-05	ab initio prediction with EST support
4347287	Os09g0460700	-1.85664	0.427112	supported by AK108359
4329820	Os02g0589000	-1.85594	0.36796	supported by AK066288
4327471	Os01g0847100	-1.85407	1.1494e-05	supported by AK063795
novel.1920	-	-1.85357	0.0585919	-
4344837	Os08g0188900	-1.85113	0.113458	ab initio prediction with EST support
4337243	Os04g0653300	-1.85043	0.320214	ab initio prediction with EST support
4331303	Os03g0103300	-1.85038	0.080271	supported by CI419799 and CI646887
4338997	Os05g0457800	-1.84846	0.000984813	ab initio prediction with EST support
9271595	Os03g0100150	-1.84818	0.105562	supported by AK107110
4345418	Os08g0375400	-1.84752	0.00169042	supported by AK108186
4346638	Os09g0292900	-1.84711	0.0232682	supported by AK070984
4340374	Os06g0192400	-1.84623	0.0103973	supported by AK108798
4349789	Os11g0151100	-1.84543	0.0576299	ab initio prediction with EST support
9266186	Os04g0629200	-1.84459	0.00139972	supported by CI561918 and CI777419
9267535	Os02g0270933	-1.84346	0.174496	ab initio prediction with EST support
4343823	Os07g0601600	-1.84323	3.77026e-07	ab initio prediction with EST support
4351913	Os12g0257900	-1.8432	0.0252533	supported by AK103894
4345431	Os08g0377500	-1.84318	0.0853393	supported by AK061225
4330101	Os02g0639100	-1.84121	0.370638	ab initio prediction with EST support
4342631	Os07g0192800	-1.83982	0.147261	ab initio prediction with EST support
4330250	Os02g0666500	-1.83874	0.00228056	supported by AK069029
4330552	Os02g0720600	-1.83871	2.30183e-05	supported by AK101967
9271921	Os06g0223900	-1.8383	1.77973e-07	Non-protein coding transcript%2C putative npRNA~supported by AK106908
4347335	Os09g0471000	-1.83747	0.15283	supported by AK103634
4350656	Os11g0537300	-1.83638	0.00175862	ab initio prediction with EST support
4344842	Os08g0189500	-1.83407	0.126597	supported by CI545332 and CI762084
4339115	Os05g0480000	-1.83325	0.0090716	supported by AK061052
9269244	Os01g0494300	-1.83036	1.68392e-05	Non-protein coding transcript%2C putative npRNA~supported by AK062942
4348647	Os10g0419500	-1.82847	1.08455e-10	supported by AK071316
4325147	Os01g0287400	-1.82697	0.0759374	supported by AK058343
4327537	Os01g0803800	-1.82665	0.00587528	supported by AK064306
4349488	Os10g0575600	-1.82657	0.463641	supported by AK071939
4333260	Os03g0563400	-1.82639	0.336286	supported by CI408344 and CI637455
4338279	Os05g0277000	-1.82521	0.126794	ab initio prediction with EST support
4336442	Os04g0524600	-1.82474	0.0932883	supported by AK069437
4325617	Os01g0760000	-1.8247	5.91276e-08	supported by AK120226
4351855	Os12g0237900	-1.82371	0.0165515	supported by AK070856
4349169	Os10g0525600	-1.82318	0.170787	ab initio prediction with EST support
4350858	Os11g0600500	-1.82306	0.0775502	ab initio prediction with EST support
4339450	Os05g0536900	-1.82271	0.240169	supported by AK105140
4333506	Os03g0628800	-1.82028	0.000178006	supported by AK099948
novel.2581	-	-1.81963	0.192231	PF00266:Aminotransferase class-V
4348091	Os10g0142700	-1.81956	0.461646	Non-protein coding transcript%2C putative npRNA~supported by AK111067
9269597	Os11g0474533	-1.81918	0.026633	ab initio prediction with EST support
9272693	Os10g0186200	-1.8174	0.0939232	ab initio prediction with EST support
9272650	Os01g0936500	-1.81705	0.217549	ab initio prediction with EST support
4352488	Os12g0555200	-1.8169	5.09681e-06	supported by AK070762
4336448	Os04g0525200	-1.81587	0.00397689	supported by AK121009
4330451	Os02g0704000	-1.81537	0.0621723	supported by AY838897
4350569	Os11g0507200	-1.8147	0.0745932	ab initio prediction with EST support
4328743	Os02g0218800	-1.81291	0.101871	supported by AK105964
9271736	Os06g0612950	-1.81234	0.049116	ab initio prediction with EST support
novel.895	-	-1.81229	0.00187115	PF03936:Terpene synthase family, metal binding domain|PF01397:Terpene synthase, N-terminal domain
4344279	Os07g0677300	-1.81044	0.00015146	supported by D16442
4344844	Os08g0189700	-1.80978	0.0702615	supported by CI414428 and CI642417
4352829	Os12g0623600	-1.80372	6.73913e-27	supported by AK099628
4348527	Os10g0390900	-1.80226	0.0848426	supported by CI477541 and CI698130
4342725	Os07g0214900	-1.80223	1.659e-10	ab initio prediction with EST support
4328060	Os02g0114200	-1.79649	9.95886e-06	supported by AK073508
4335769	Os04g0410400	-1.79635	0.00425213	supported by AK108077
4331712	Os03g0162400	-1.79615	0.251251	supported by AK109464
4349164	Os10g0524700	-1.79538	0.00240639	supported by CI065283 and CI308401
novel.164	-	-1.79515	0.124482	PF13855:Leucine rich repeat|PF12819:Carbohydrate-binding protein of the ER|PF00069:Protein kinase domain
4337143	Os04g0636500	-1.79422	0.00235323	supported by AK109716
novel.642	-	-1.79409	0.264713	-
4351440	Os12g0135500	-1.794	0.00270762	ab initio prediction with EST support
4344824	Os08g0183900	-1.79341	0.2394	supported by CI447846 and CI670265
4333634	Os03g0661600	-1.79236	0.0982872	supported by AK058637
9269136	Os07g0453132	-1.78966	0.334569	Non-protein coding transcript%2C putative npRNA~supported by CI435797 and CI660198
4332123	Os03g0226200	-1.78761	0.133443	supported by AK121522
9271582	Os06g0675800	-1.78737	0.00673478	supported by AK065487
novel.1628	-	-1.78686	0.000617518	PF12776:Myb/SANT-like DNA-binding domain|PF13359:DDE superfamily endonuclease
4351185	Os11g0700900	-1.78407	0.0014743	supported by AK067962
4348471	Os10g0370500	-1.78379	2.15489e-06	supported by AK065000
novel.489	-	-1.78305	0.0396471	PF02365:No apical meristem (NAM) protein
9270091	Os06g0579200	-1.78288	0.0325909	ab initio prediction with EST support
novel.342	-	-1.78093	0.0959309	PF00069:Protein kinase domain
4348574	Os10g0403000	-1.78027	0.00118604	supported by AB096259
4346142	Os08g0532800	-1.78015	0.047047	supported by AK061214
4326926	Os01g0700900	-1.77968	6.67786e-06	supported by AK067688
novel.1921	-	-1.77797	0.0557048	-
novel.778	-	-1.77746	0.0537857	-
4329894	Os02g0601500	-1.77703	0.150834	supported by CI468396 and CI689301
4345353	Os08g0352100	-1.77701	0.0992917	ab initio prediction with EST support
4328982	Os02g0271000	-1.777	0.0419082	supported by AK072092
novel.274	-	-1.77686	0.00315912	-
4351701	Os12g0190400	-1.77573	0.028338	supported by CI562241 and CI777743
4352389	Os12g0528100	-1.77525	0.0193637	ab initio prediction with EST support
4328707	Os02g0212400	-1.77498	0.000637279	ab initio prediction with EST support
4325602	Os01g0770000	-1.77287	0.171373	supported by AK120549
4341389	Os06g0583900	-1.77214	0.0785421	supported by AK072583
4346730	Os09g0324300	-1.77155	0.110398	supported by AK109691
9268839	Os12g0576750	-1.77126	0.00315461	supported by CI440194 and CI663653
novel.852	-	-1.77022	0.000133779	PF00069:Protein kinase domain|PF00139:Legume lectin domain|PF02362:B3 DNA binding domain|PF07714:Protein tyrosine kinase
4328899	Os02g0251900	-1.76983	0.00498498	supported by AK109286
9271792	Os06g0612500	-1.76916	0.473953	ab initio prediction with EST support
4352754	Os12g0608900	-1.76894	0.390445	ab initio prediction with EST support
9269315	Os01g0701300	-1.76787	0.087308	ab initio prediction with EST support
9266725	Os11g0527000	-1.76389	0.176533	supported by CI430746 and CI655691
4325071	Os01g0866400	-1.76359	0.142765	supported by AB007193
9271351	Os02g0705550	-1.76338	0.221356	Non-protein coding transcript%2C unclassifiable transcript~supported by AK107038
9266205	Os02g0263432	-1.7631	0.250701	ab initio prediction with EST support
4348248	Os10g0196000	-1.76225	0.24411	supported by AK068170
4334082	Os03g0745200	-1.76118	0.00588125	ab initio prediction with EST support
4329375	Os02g0485800	-1.7607	0.322149	ab initio prediction with EST support
4350662	Os11g0539200	-1.76043	4.20603e-05	supported by AK061093
4326935	Os01g0702500	-1.76038	0.5334	supported by AY333185
9271810	Os11g0706800	-1.76008	0.536208	ab initio prediction with EST support
4350769	Os11g0576700	-1.76008	0.536208	ab initio prediction with EST support
4341987	Os06g0703600	-1.76008	0.536208	supported by AK110999
4331922	Os03g0193400	-1.75995	0.53741	ab initio prediction with EST support
4326820	Os01g0932500	-1.75995	0.53741	supported by AK107477
4351454	Os12g0137600	-1.75995	0.53741	ab initio prediction with EST support
3131408	psaC	-1.75995	0.53741	-
9267067	Os07g0570900	-1.75899	0.161433	Non-protein coding transcript%2C unclassifiable transcript~supported by AK106724
4333647	Os03g0663100	-1.75637	0.354718	supported by AK119396
4346241	Os08g0548400	-1.756	2.48028e-13	ab initio prediction with EST support
novel.2247	-	-1.75453	0.0597637	-
4333425	Os03g0608000	-1.75399	0.0117014	supported by AK111073
4335551	Os04g0350100	-1.75182	0.000407241	supported by AK102139
4324083	Os01g0156300	-1.75062	0.0778667	supported by AK107993
novel.1981	-	-1.74994	0.157262	PF14111:Domain of unknown function (DUF4283)|PF14392:Zinc knuckle
9266517	Os05g0249100	-1.74898	0.144316	supported by AK064291
4334925	Os04g0109900	-1.74678	0.120343	ab initio prediction with EST support
4333649	Os03g0663500	-1.7453	0.00995385	supported by U77656
9266641	Os10g0112800	-1.74464	0.00273617	supported by AK062736
4340941	Os06g0336200	-1.74313	5.10647e-13	supported by AK100193
4344899	Os08g0200300	-1.74268	0.0822283	supported by AK121083
4340083	Os06g0142200	-1.74193	0.000927357	supported by AB018376
9267285	Os03g0810500	-1.73892	0.0274999	Non-protein coding transcript%2C unclassifiable transcript~supported by AK062378
4334921	Os04g0109100	-1.73829	0.00931204	supported by AK065935
9267405	Os03g0274400	-1.73679	0.464502	supported by CI516364 and CI734958
4324701	Os01g0719800	-1.73565	3.35342e-05	supported by AK107082
4344465	Os08g0108300	-1.73386	9.57859e-05	supported by AK063596
novel.2149	-	-1.73281	0.00100874	PF04043:Plant invertase/pectin methylesterase inhibitor
4350053	Os11g0210300	-1.73199	2.55051e-07	supported by AK069330
4347115	Os09g0426800	-1.7302	0.541984	supported by AK120227
4329399	Os02g0494000	-1.7302	0.541984	ab initio prediction with EST support
4342887	Os07g0266700	-1.7302	0.541984	supported by AK059506
9272656	Os10g0499700	-1.7302	0.541984	Non-protein coding transcript%2C uncharacterized transcript~supported by AK111394
9267800	Os09g0476300	-1.7302	0.541984	ab initio prediction with EST support
4338925	Os05g0442400	-1.72974	0.544866	supported by AK107134
4339611	Os05g0562800	-1.72955	0.198743	supported by AK064046
4326659	Os01g0627800	-1.72954	0.5461	supported by AK101750
4335522	Os04g0341800	-1.72954	0.5461	ab initio prediction with EST support
9270882	Os09g0373050	-1.72911	0.0495701	supported by CI024397 and CI294307
novel.699	-	-1.72861	0.301115	-
4341428	Os06g0595700	-1.72749	0.401312	ab initio prediction with EST support
4331711	Os03g0162300	-1.72646	0.0773595	supported by AK110675
4344912	Os08g0203100	-1.72601	0.0120459	supported by CI427362 and CI653552
4332174	Os03g0234900	-1.7254	8.21277e-05	supported by AK104936
9268816	Os07g0145250	-1.72254	0.412096	supported by CI477270 and CI697879
4333359	Os03g0592500	-1.72086	0.288509	supported by AK066762
4342992	Os07g0407900	-1.71797	0.0714689	supported by AK108877
9267814	Os09g0348300	-1.71544	0.229463	ab initio prediction with EST support
novel.590	-	-1.7154	0.00297877	-
4327217	Os01g0248900	-1.71508	0.133462	supported by AK111100
4344845	Os08g0189900	-1.71408	0.0620933	supported by AF141879
4340758	Os06g0279900	-1.71289	0.319076	ab initio prediction with EST support
4336747	Os04g0577700	-1.71233	0.0262179	supported by AK108703
4335455	Os04g0311400	-1.71227	0.00146099	supported by AK071948
9271639	Os11g0180100	-1.71225	0.20302	supported by CI490890 and CI710748
4325479	Os01g0141000	-1.71182	2.04529e-05	supported by AK065008
novel.2587	-	-1.71169	0.0927021	-
4324844	Os01g0880800	-1.71128	0.000727072	supported by AK120809
4331609	Os03g0146200	-1.70938	4.36221e-08	supported by AK110727
novel.240	-	-1.70884	0.068806	-
novel.1891	-	-1.70498	0.0311015	-
4348831	Os10g0464000	-1.70497	0.0908815	supported by AK103475
4342400	Os07g0148200	-1.70181	0.000689501	supported by AK106312
4326162	Os01g0108400	-1.70078	0.485333	ab initio prediction with EST support
4349529	Os11g0101200	-1.69986	0.00212234	supported by AK064386
novel.1008	-	-1.69972	0.0455282	PF01397:Terpene synthase, N-terminal domain|PF03936:Terpene synthase family, metal binding domain
9271401	Os11g0160000	-1.69942	0.0074542	ab initio prediction with EST support
9267776	Os06g0177800	-1.69681	0.363488	ab initio prediction with EST support
4349931	Os11g0179100	-1.69626	0.00426102	ab initio prediction with EST support
4344623	Os08g0137400	-1.69562	0.0001672	supported by AK066535
4347071	Os09g0418000	-1.69546	6.52338e-19	supported by AK119760
novel.834	-	-1.6909	0.0434503	PF13912:C2H2-type zinc finger
4334383	Os03g0791200	-1.69067	0.0385381	supported by CI513646 and CI732563
4331033	Os02g0799700	-1.68807	6.29289e-08	supported by AK065260
4332627	Os03g0310000	-1.68719	0.0292158	supported by AK060625
4341641	Os06g0643700	-1.68648	0.00249452	supported by CI466127 and CI687201
4346457	Os09g0132900	-1.68624	0.0323401	supported by AK059484
4324959	Os01g0893700	-1.68614	0.100113	ab initio prediction with EST support
4324643	Os01g0220100	-1.68522	0.00638937	supported by AK103304
4339370	Os05g0524500	-1.68505	0.091951	supported by AK073571
novel.2750	-	-1.6836	0.188033	PF01439:Metallothionein
4341833	Os06g0676700	-1.68252	4.42911e-05	supported by AK105449
4344321	Os07g0684100	-1.68151	1.6558e-19	supported by AK105051
4330152	Os02g0648300	-1.67897	6.79899e-05	supported by CI067559 and CI309019
9269068	Os03g0641300	-1.67809	3.80861e-05	Non-protein coding transcript%2C unclassifiable transcript~supported by AK073710
4339921	Os06g0115300	-1.67768	0.102618	supported by AK058833
novel.48	-	-1.6774	0.0442428	PF01679:Proteolipid membrane potential modulator
9270994	Os11g0521000	-1.67645	0.00408668	supported by AK108542
4329036	Os02g0285300	-1.6738	0.000956455	supported by AK058613
4325794	Os01g0132000	-1.67365	0.000162882	supported by AB059238
4328983	Os02g0271600	-1.67301	0.0398072	ab initio prediction with EST support
4334085	Os03g0745600	-1.67282	0.000268399	supported by CI476543 and CI697273
4333535	Os03g0639400	-1.66945	0.164696	supported by AK110764
4326833	Os01g0330200	-1.66828	0.0107306	ab initio prediction with EST support
4338652	Os05g0384600	-1.66712	0.0013158	supported by AK111176
4337736	Os05g0136200	-1.6658	0.000295113	supported by AK059282
4339483	Os05g0542800	-1.66449	0.00458716	supported by AK106049
4332658	Os03g0318400	-1.66433	0.00290606	supported by AK106440
4331779	Os03g0171900	-1.66407	3.26273e-09	supported by AK105642
9266163	Os09g0358000	-1.66407	0.00473811	supported by CI424251 and CI650847
4330421	Os02g0699000	-1.6638	0.000130414	supported by AK109931
4343513	Os07g0543600	-1.66322	0.496249	ab initio prediction with EST support
4326376	Os01g0591300	-1.66283	0.116738	supported by AK101427
4339040	Os05g0464300	-1.66272	0.34383	supported by AK062470
4340800	Os06g0294600	-1.66158	0.00347004	supported by AK059089
4352858	Os12g0630500	-1.66066	0.0740396	supported by CI551784 and CI768137
9269462	Os03g0643250	-1.66017	0.0306334	ab initio prediction with EST support
4331085	Os02g0808800	-1.65978	0.180704	supported by AK064401
4352927	Os12g0641000	-1.65791	0.38405	supported by CI015594 and CI293338
4350518	Os11g0482200	-1.65758	0.161082	supported by AK062443
4338611	Os05g0375400	-1.6575	2.886e-05	supported by AK121825
4329005	Os02g0276200	-1.65686	4.52556e-13	supported by CI461237 and CI682949
4340566	Os06g0229400	-1.65547	0.0641949	ab initio prediction with EST support
novel.2209	-	-1.65461	0.0220082	PF03330:Lytic transglycolase|PF01357:Pollen allergen
9269328	Os07g0452100	-1.65426	0.162854	supported by CI535697 and CI753318
4349754	Os11g0145200	-1.65411	3.45134e-06	supported by AK107669
9270624	Os10g0377000	-1.65388	0.102146	supported by AK111349
9266717	Os06g0196500	-1.65214	0.15231	ab initio prediction with EST support
novel.1746	-	-1.65201	0.0944645	PF00230:Major intrinsic protein
4348741	Os10g0444700	-1.65088	0.00393822	supported by AK069054
4332095	Os03g0221200	-1.65005	0.000236743	supported by AK068002
novel.533	-	-1.64998	0.000176311	PF00892:EamA-like transporter family
novel.2045	-	-1.64917	0.0460084	PF13947:Wall-associated receptor kinase galacturonan-binding|PF00069:Protein kinase domain
4344407	Os08g0100200	-1.64859	1.98538e-07	ab initio prediction with EST support
4338056	Os05g0199800	-1.64832	0.00649853	supported by AK107675
4326725	Os01g0297700	-1.64806	0.0108323	supported by AK106554
novel.2552	-	-1.64781	0.329149	PF07714:Protein tyrosine kinase|PF00069:Protein kinase domain
9268382	Os12g0180600	-1.64753	0.434561	ab initio prediction with EST support
4349922	Os11g0176000	-1.64676	0.309423	supported by AK105568
4331887	Os03g0188400	-1.64606	2.81522e-09	supported by AK107555
4344451	Os08g0106300	-1.64482	0.194906	ab initio prediction with EST support
4327401	Os01g0832600	-1.64322	0.222567	supported by AK106774
9266892	Os12g0565450	-1.64309	0.0168898	ab initio prediction with EST support
novel.1587	-	-1.64293	0.0419588	-
9270598	Os04g0359300	-1.64268	0.00219456	ab initio prediction with EST support
4325266	Os01g0216400	-1.64173	0.307129	ab initio prediction with EST support
4342198	Os07g0106200	-1.64089	0.00275633	supported by AK103047
4344902	Os08g0200600	-1.64084	1.46785e-05	supported by AK120197
4350248	Os11g0265800	-1.64046	0.000504796	ab initio prediction with EST support
novel.1716	-	-1.63913	0.0010397	PF12620:Protein of unknown function (DUF3778)|PF03107:C1 domain
4330842	Os02g0767200	-1.63794	0.0988504	supported by AK064404
4329427	Os02g0503900	-1.63778	0.0177124	supported by AK100163
4341941	Os06g0696500	-1.63562	0.186064	supported by CI513404 and CI732353
9266275	Os03g0160300	-1.63546	0.136357	ab initio prediction with EST support
9266138	Os06g0471800	-1.63528	0.109424	detected by tRNAscan-SE
4341098	Os06g0495800	-1.6348	0.0752218	supported by CI557027 and CI773060
4341933	Os06g0695300	-1.63367	0.130182	supported by CI543521 and CI760400
4351782	Os12g0211500	-1.62965	0.104957	supported by AK103606
4323845	Os01g0971400	-1.62758	9.0954e-08	supported by AK105881
4335079	Os04g0175900	-1.62625	0.0104355	supported by AK061551
4349796	Os11g0151800	-1.62625	0.0343342	supported by CI474583 and CI695467
4335065	Os04g0172400	-1.62343	0.0322983	supported by AK064755
4331951	Os03g0197900	-1.6223	0.079954	supported by AK111079
9271575	Os05g0243900	-1.62084	0.140997	supported by CI394790 and CI626171
4326868	Os01g0541800	-1.62041	0.00028556	supported by AK066226
4351134	Os11g0684600	-1.61925	0.0831424	ab initio prediction with EST support
4344259	Os07g0673900	-1.61903	7.70144e-06	supported by AK120859
9270110	Os04g0442700	-1.6169	0.0170168	Non-protein coding transcript%2C unclassifiable transcript~supported by AK119975
4324786	Os01g0863800	-1.61592	0.13303	ab initio prediction with EST support
9271372	Os02g0144200	-1.61534	0.38827	ab initio prediction with EST support
4348237	Os10g0191300	-1.61526	0.122074	supported by CI555572 and CI771722
novel.505	-	-1.61496	0.268845	-
4352906	Os12g0638300	-1.61272	0.115186	supported by AK068058
4334473	Os03g0803100	-1.60994	0.327096	ab initio prediction with EST support
4324833	Os01g0878900	-1.60936	0.0194113	supported by AK060927
4350821	Os11g0592000	-1.60932	0.108664	supported by AK121059
4351825	Os12g0228800	-1.607	0.032627	supported by AK064732
4352110	Os12g0429200	-1.60466	2.59623e-05	supported by AK065546
novel.1107	-	-1.60413	0.188837	PF05754:Domain of unknown function (DUF834)
4338605	Os05g0374200	-1.6017	0.0990491	ab initio prediction with EST support
novel.469	-	-1.59849	0.400332	-
4333028	Os03g0392600	-1.5977	0.00813392	supported by AK103605
4326679	Os01g0623600	-1.59745	0.00742578	supported by CI386142 and CI620038
4349594	Os11g0113700	-1.59719	9.18183e-15	supported by AK121773
novel.664	-	-1.59686	0.29952	-
9269510	Os12g0175800	-1.59505	0.00159457	Non-protein coding transcript%2C uncharacterized transcript~supported by AK100895
4351165	Os11g0692500	-1.59436	0.186312	ab initio prediction with EST support
4345701	Os08g0443800	-1.59381	0.332102	supported by AK110630
4352087	Os12g0422200	-1.59381	0.332102	supported by AK064314
novel.346	-	-1.59367	0.0367731	-
4332079	Os03g0218400	-1.59319	0.00217127	supported by AK069202
4329013	Os02g0278700	-1.59112	0.0285384	supported by AK100333
4343701	Os07g0575900	-1.58961	0.00453709	supported by AK105640
4340233	Os06g0164900	-1.58925	4.82403e-06	ab initio prediction with EST support
4338899	Os05g0435800	-1.58859	1.72697e-05	supported by AK067138
9269945	Os11g0554000	-1.58854	0.401589	Non-protein coding transcript%2C unclassifiable transcript~supported by CI450044 and CI672283
4327908	Os01g0283600	-1.58817	0.0849206	ab initio prediction with EST support
4324387	Os01g0680500	-1.58767	0.0105325	supported by AK069325
4333264	Os03g0564600	-1.58641	0.00084007	supported by AK108950
4327654	Os01g0585300	-1.58633	0.0719349	supported by AK071353
9269196	Os01g0895300	-1.58479	0.00601359	supported by AK073544
novel.363	-	-1.58354	0.145182	PF09265:Cytokinin dehydrogenase 1, FAD and cytokinin binding
4349133	Os10g0519500	-1.58286	0.0464511	supported by AK109263
4348770	Os10g0452100	-1.58118	0.0210521	supported by AK063328
4325307	Os01g0758000	-1.5796	0.117816	ab initio prediction with EST support
9269417	Os01g0253800	-1.57891	0.208095	supported by CI034367 and CI298186
4332714	Os03g0327100	-1.57838	0.104812	supported by AK065989
4331667	Os03g0156000	-1.57805	0.0715699	ab initio prediction with EST support
novel.2121	-	-1.57787	0.26915	PF00954:S-locus glycoprotein domain|PF07714:Protein tyrosine kinase|PF08276:PAN-like domain|PF01453:D-mannose binding lectin
4332925	Os03g0368900	-1.57722	2.05333e-07	supported by AK099751
4333528	Os03g0638200	-1.57714	0.0025745	supported by AK119211
4337184	Os04g0644100	-1.57708	0.00383246	supported by AK106954
4348505	Os10g0380800	-1.57617	0.000292819	ab initio prediction with EST support
4339960	Os06g0125200	-1.57581	5.58784e-05	supported by AK102200
4336706	Os04g0569300	-1.57443	0.00084334	supported by AK058648
4335814	Os04g0417400	-1.57163	0.00968494	ab initio prediction with EST support
4352897	Os12g0637100	-1.57115	2.14947e-05	supported by AK066273
novel.109	-	-1.57102	0.150557	-
4346837	Os09g0356800	-1.57047	0.25664	supported by AK120189
4328708	Os02g0212500	-1.56965	0.000802433	supported by AK066275
4324923	Os01g0892500	-1.56949	0.000350174	supported by CI410406 and CI639275
4326846	Os01g0337500	-1.56886	0.0302675	supported by AY333187
4335778	Os04g0412100	-1.56718	0.423913	supported by AK108223
4342461	Os07g0162500	-1.5665	0.0385936	supported by AK061530
4338477	Os05g0344200	-1.56609	1.08736e-05	supported by AK060058
4343154	Os07g0457800	-1.56587	0.0586996	supported by AK102686
9266940	Os12g0265800	-1.56483	0.305825	Non-protein coding transcript%2C unclassifiable transcript~supported by AK108847
4351038	Os11g0653300	-1.56463	0.357014	supported by AK119392
novel.1278	-	-1.56454	0.0890712	PF00025:ADP-ribosylation factor family
4339759	Os05g0586600	-1.56296	0.254596	supported by AB096011
4343504	Os07g0541800	-1.56291	0.00116169	supported by AK102941
9268084	Os02g0812700	-1.56229	0.13981	ab initio prediction with EST support
9266799	Os12g0180833	-1.56221	2.77852e-14	ab initio prediction with EST support
4333691	Os03g0671800	-1.56215	0.00415777	supported by AK107190
novel.1255	-	-1.56155	0.0988754	PF03106:WRKY DNA -binding domain
4333281	Os03g0569000	-1.56146	0.66498	supported by AK064455
9266818	Os07g0469700	-1.56146	0.66498	ab initio prediction with EST support
4336264	Os04g0493600	-1.56146	0.66498	supported by CI032036 and CI297148
novel.2390	-	-1.56062	0.667951	PF03140:Plant protein of unknown function
9267858	Os06g0250100	-1.56039	0.0491483	ab initio prediction with EST support
4351441	Os12g0135700	-1.56026	0.669221	supported by AK101030
9271604	Os06g0507101	-1.56026	0.669221	supported by CI485609 and CI705824
9270796	Os11g0591700	-1.56026	0.669221	ab initio prediction with EST support
4348667	Os10g0424100	-1.56026	0.669221	ab initio prediction with EST support
9266086	Os12g0230500	-1.56026	0.669221	ab initio prediction with EST support
4350557	Os11g0499600	-1.55972	0.00701058	supported by AK069875
novel.1619	-	-1.55946	0.00433324	PF13561:Enoyl-(Acyl carrier protein) reductase
4337193	Os04g0645200	-1.55769	0.00843652	supported by AK067139
4324690	Os01g0561600	-1.55739	0.20743	supported by AK069494
4340994	Os06g0356800	-1.55723	0.0271633	supported by CI398182 and CI628540
4331113	Os02g0813600	-1.55608	0.553886	supported by AK107210
4345354	Os08g0353700	-1.55552	0.214286	supported by AK058799
novel.2699	-	-1.55522	0.0694502	-
4344840	Os08g0189300	-1.55374	0.0669276	supported by AK059338
4347175	Os09g0441100	-1.55362	0.0300755	supported by AK107584
4332108	Os03g0223400	-1.55332	0.189946	supported by AB180688
4346782	Os09g0339800	-1.55163	0.360498	ab initio prediction with EST support
novel.2084	-	-1.55075	0.30006	PF14303:No apical meristem-associated C-terminal domain
9267239	Os08g0486801	-1.54992	0.545732	Non-protein coding transcript%2C uncharacterized transcript~supported by CI448220 and CI670653
4345107	Os08g0260800	-1.54832	0.38623	ab initio prediction with EST support
4344393	Os07g0694300	-1.54735	1.08492e-09	supported by AK061013
4346849	Os09g0361200	-1.54693	0.0273009	ab initio prediction with EST support
4348380	Os10g0348900	-1.54548	0.0822061	supported by AK059264
9271570	Os03g0638400	-1.54528	0.0942712	supported by AK103071
4329541	Os02g0529800	-1.54522	0.152343	ab initio prediction with EST support
4338597	Os05g0372900	-1.54487	0.0304302	supported by AK072757
9272376	Os08g0189850	-1.54475	0.00650327	ab initio prediction with EST support
4324915	Os01g0891100	-1.54435	0.000795127	ab initio prediction with EST support
4339790	Os05g0591600	-1.5442	0.00259718	ab initio prediction with EST support
4340524	Os06g0222100	-1.54398	0.0539002	ab initio prediction with EST support
4341975	Os06g0702200	-1.5438	0.0663817	supported by AK110868
novel.592	-	-1.54253	0.0658259	-
4337351	Os04g0670200	-1.54189	3.59166e-05	supported by AK109371
4337918	Os05g0166300	-1.54173	4.50223e-05	supported by CI427443 and CI653618
4334119	Os03g0750000	-1.53881	0.299593	supported by AK071321
4344637	Os08g0140500	-1.53863	0.00253523	ab initio prediction with EST support
4328061	Os02g0114400	-1.53863	0.00319712	ab initio prediction with EST support
9267150	Os10g0575401	-1.53794	0.377343	ab initio prediction with EST support
novel.716	-	-1.53776	0.0621827	PF05678:VQ motif
4347672	Os09g0532000	-1.53764	0.00673903	supported by AY850134
4325371	Os01g0651800	-1.53752	2.11963e-07	supported by AK102737
4350733	Os11g0560000	-1.53655	0.299294	ab initio prediction with EST support
4340745	Os06g0274800	-1.53648	0.00127133	supported by AK060295
4327515	Os01g0825800	-1.53578	1.85334e-17	supported by AK102220
4338184	Os05g0239100	-1.53496	0.00145021	supported by AK105514
4344624	Os08g0137800	-1.53456	0.0133968	supported by AK063041
9268595	Os08g0515600	-1.53399	0.0906123	Non-protein coding transcript%2C uncharacterized transcript~supported by AK059091
4345932	Os08g0497600	-1.53392	1.28403e-06	supported by AK121435
4328042	Os02g0110500	-1.53375	0.146606	supported by AK063061
4325563	Os01g0211200	-1.53185	0.128444	ab initio prediction with EST support
4330966	Os02g0788800	-1.52787	5.55121e-05	supported by AK066747
4336951	Os04g0610800	-1.52777	2.08145e-06	supported by AK070391
4344199	Os07g0663800	-1.52749	0.00189887	supported by AK061856
9270816	Os06g0688500	-1.527	0.481787	ab initio prediction with EST support
4349527	Os11g0100600	-1.52622	0.0152481	supported by AK060331
4334400	Os03g0793900	-1.52616	0.00032794	ab initio prediction with EST support
4330974	Os02g0791400	-1.52614	0.00715685	supported by AK062787
4329741	Os02g0573500	-1.52583	0.114084	supported by AK121678
9270116	Os09g0482840	-1.52536	0.306094	supported by AK064644
4336175	Os04g0480200	-1.52482	0.00789089	supported by AK109571
4336447	Os04g0525100	-1.52459	0.00272684	supported by AK109806
4325080	Os01g0876300	-1.52425	0.00134807	supported by AK061090
novel.1632	-	-1.52323	0.000548451	-
9271396	Os01g0661700	-1.52273	0.00498114	Non-protein coding transcript%2C unclassifiable transcript~supported by AK072040
4351216	Os11g0704800	-1.52213	0.111353	supported by AK109134
4331049	Os02g0803600	-1.52189	0.063369	supported by AK064750
novel.763	-	-1.5213	0.0163083	PF00582:Universal stress protein family
4325091	Os01g0878300	-1.52124	1.83693e-05	supported by AK069324
4338912	Os05g0438600	-1.52075	0.00387362	supported by AY035554
4325388	Os01g0958200	-1.5206	0.0292432	supported by AK107370
9271404	Os11g0608400	-1.52038	0.161428	supported by CI549764 and CI766228
9269861	Os04g0654500	-1.5195	0.029015	supported by CI560562 and CI776192
4344051	Os07g0639000	-1.5173	0.00564036	supported by AK102122
4347061	Os09g0416200	-1.51674	0.000222915	supported by AK065807
4341259	Os06g0549600	-1.51654	0.132119	supported by AK073505
9272032	Os01g0810750	-1.5165	0.000493755	supported by CI544827 and CI761630
4350054	Os11g0210500	-1.51535	0.000829334	supported by X16297
4338644	Os05g0382600	-1.51529	2.94893e-08	supported by AK068231
novel.1928	-	-1.51467	0.117435	-
4349004	Os10g0496900	-1.51391	0.0116928	supported by AK068143
novel.2633	-	-1.51367	0.020788	-
4328879	Os02g0249300	-1.5136	2.19054e-05	ab initio prediction with EST support
9270646	Os01g0906425	-1.513	0.000403943	supported by CI435155 and CI659596
9268427	Os06g0282000	-1.51293	0.000321071	supported by CI563293 and CI778698
9266259	Os02g0584200	-1.51246	0.114622	supported by CI554426 and CI770641
novel.2583	-	-1.51241	0.368007	PF00931:NB-ARC domain
4343505	Os07g0541900	-1.5123	0.00230755	supported by AK109699
4324955	Os01g0892600	-1.51208	0.0814342	supported by AK104609
4332506	Os03g0291500	-1.51084	0.100795	supported by CI065076 and CI308331
4330951	Os02g0786400	-1.51072	0.0123394	ab initio prediction with EST support
4339731	Os05g0582000	-1.50731	0.0011373	ab initio prediction with EST support
4329720	Os02g0568200	-1.50697	0.0214339	supported by AB186127
9267520	Os01g0876100	-1.50665	0.409662	supported by CI354210 and CI595788
9271042	Os02g0598800	-1.50628	0.0419353	supported by CI418357 and CI645651
4349704	Os11g0134900	-1.50622	0.00192418	supported by AK069533
4342343	Os07g0134000	-1.50428	3.75126e-09	supported by AK120257
4348772	Os10g0452400	-1.50356	0.226975	ab initio prediction with EST support
4347419	Os09g0485500	-1.50346	0.312672	supported by AK119776
4340485	Os06g0215600	-1.5023	0.116692	supported by AK061212
4329558	Os02g0533700	-1.5009	4.03422e-07	supported by CI364879 and CI604787
4352118	Os12g0431700	-1.50073	0.000301981	ab initio prediction with EST support
4324533	Os01g0393400	-1.49994	0.0143299	ab initio prediction with EST support
4348901	Os10g0477600	-1.4994	0.0155032	supported by AK119558
4351199	Os11g0702400	-1.49914	0.0227664	supported by AK105226
4346934	Os09g0381400	-1.49889	0.143233	supported by AK070060
4351280	Os12g0108600	-1.49859	0.558796	ab initio prediction with EST support
4345656	Os08g0434100	-1.49827	4.87842e-05	supported by AB052842
4341861	Os06g0681600	-1.498	0.000168586	supported by AK070917
9268371	Os05g0355400	-1.49722	0.00755404	supported by AK070138
4327448	Os01g0819200	-1.49722	4.68242e-06	ab initio prediction with EST support
4325668	Os01g0187600	-1.49691	0.290319	supported by AK109624
4351585	Os12g0163700	-1.49657	6.41768e-07	supported by AK063572
4341305	Os06g0561000	-1.49637	0.000108383	supported by AK103977
4343282	Os07g0493800	-1.4952	0.0307345	ab initio prediction with EST support
4348890	Os10g0476300	-1.4952	8.87317e-06	supported by AK120765
4344755	Os08g0168000	-1.4948	0.4464	supported by AK108761
4347746	Os09g0543400	-1.49397	0.00010793	ab initio prediction with EST support
4334717	Os03g0838400	-1.49295	0.0128635	supported by AK069311
9271894	Os10g0174548	-1.49201	0.494278	ab initio prediction with EST support
4326144	Os01g0111500	-1.49198	0.00256399	supported by AK108587
9267755	Os07g0201200	-1.49183	0.000868722	ab initio prediction with EST support
9270787	Os08g0314933	-1.49134	0.019495	supported by CI452720 and CI674751
9271637	Os08g0459700	-1.49118	0.0899311	supported by CI028400 and CI295811
novel.2496	-	-1.49078	0.0913456	PF14368:Probable lipid transfer
4335648	Os04g0384100	-1.4902	0.000318519	supported by CI431404 and CI656253
4327353	Os01g0810600	-1.49	0.00318255	ab initio prediction with EST support
4338260	Os05g0270500	-1.48985	0.686704	supported by CI420729 and CI647738
4343773	Os07g0590100	-1.48985	0.686704	supported by AK120003
4324014	Os01g0968200	-1.48985	0.686704	ab initio prediction with EST support
4336044	Os04g0459500	-1.48985	0.686704	supported by AK071685
9270977	Os08g0174850	-1.48985	0.686704	ab initio prediction with EST support
4326145	Os01g0111600	-1.48985	0.686704	supported by AK110620
4326112	Os01g0114900	-1.48985	0.686704	ab initio prediction with EST support
4330899	Os02g0775900	-1.48985	0.686704	supported by AK119974
4340492	Os06g0216700	-1.48913	1.11593e-05	supported by AK101397
9270164	Os05g0403000	-1.489	0.0109534	supported by CI379707 and CI615217
4344438	Os08g0104400	-1.48898	0.683155	supported by AK064224
9267759	Os01g0813700	-1.48898	0.683155	supported by CI428297 and CI653940
4339257	Os05g0506600	-1.48868	0.378807	ab initio prediction with EST support
4329845	Os02g0593600	-1.4884	0.139138	supported by AK069976
4329678	Os02g0558100	-1.48819	0.000459186	supported by AK066353
9266696	Os06g0540400	-1.48816	0.169119	ab initio prediction with EST support
4350817	Os11g0591200	-1.48811	0.0071062	supported by AK120567
4333667	Os03g0667300	-1.48736	0.0101674	supported by AB126086
9271616	Os03g0673100	-1.48721	0.0210884	supported by CI552706 and CI769030
4334013	Os03g0734100	-1.48674	0.119064	supported by AK119903
4334899	Os04g0103700	-1.48644	0.00356151	supported by AK103833
4338137	Os05g0223200	-1.48567	0.564426	supported by AK106308
9266627	Os04g0623901	-1.48562	0.000910003	Non-protein coding transcript%2C unclassifiable transcript~supported by CI403771 and CI633606
4337509	Os04g0691900	-1.48531	0.16761	supported by AK068257
4343329	Os07g0506600	-1.48473	1.45161e-06	supported by AK072171
4344841	Os08g0189400	-1.48438	0.176073	ab initio prediction with EST support
novel.1674	-	-1.48398	0.00268987	PF05754:Domain of unknown function (DUF834)
4328577	Os02g0191300	-1.48251	0.00111268	supported by AK069748
9268717	Os12g0412800	-1.48217	0.209734	Non-protein coding transcript%2C unclassifiable transcript~supported by CI392222 and CI625003
4343992	Os07g0630400	-1.48217	0.22369	supported by AK060320
4341167	Os06g0521400	-1.48119	0.0733258	ab initio prediction with EST support
4351766	Os12g0208900	-1.48103	0.0974489	ab initio prediction with EST support
novel.64	-	-1.48025	0.0190719	PF03732:Retrotransposon gag protein
4344084	Os07g0643800	-1.47804	0.0244085	supported by AK103858
9269817	Os06g0226050	-1.477	0.459395	ab initio prediction with EST support
4345971	Os08g0504500	-1.47592	0.0330613	supported by AK062330
4352014	Os12g0291100	-1.47565	0.157695	supported by AK068555
9268386	Os04g0275966	-1.47541	0.00164008	supported by CI404741 and CI634344
4346166	Os08g0536800	-1.47496	0.18642	supported by AK059041
9271612	Os12g0610100	-1.47474	0.00719588	ab initio prediction with EST support
4330270	Os02g0670100	-1.47302	0.00449713	ab initio prediction with EST support
4350442	Os11g0448700	-1.47251	1.02499e-07	supported by AK068659
4338457	Os05g0336200	-1.47192	0.00215322	ab initio prediction with EST support
4336554	Os04g0543900	-1.47156	0.000307185	supported by AK063467
4331642	Os03g0151500	-1.47133	0.0340966	supported by AK109181
4324757	Os01g0857400	-1.47122	0.00158555	supported by AK103684
4328532	Os02g0185200	-1.46995	0.06396	supported by AK107034
novel.232	-	-1.46994	0.143991	PF03732:Retrotransposon gag protein
4324556	Os01g0963000	-1.46924	5.44077e-06	supported by AK109480
4336727	Os04g0573300	-1.46885	4.19727e-05	supported by CI375778 and CI612515
4334644	Os03g0826900	-1.46873	0.000946498	supported by AK099709
4330858	Os02g0769700	-1.46849	0.0786893	supported by AK111328
4335392	Os04g0289500	-1.46844	0.0944883	ab initio prediction with EST support
novel.925	-	-1.46838	0.344399	-
4347808	Os09g0554300	-1.46794	0.000261311	supported by AK070682
4350451	Os11g0453900	-1.4672	0.284093	supported by AK109096
4337155	Os04g0638800	-1.46709	0.404933	supported by AK070319
4343098	Os07g0442900	-1.46675	0.139632	supported by AK073296
9271833	Os08g0345500	-1.46594	0.0856392	ab initio prediction with EST support
9269642	Os11g0100800	-1.46586	0.0395836	ab initio prediction with EST support
4350502	Os11g0474800	-1.46516	0.0021909	supported by AB118056
4331102	Os02g0811800	-1.46457	0.00198775	supported by AK063935
4347324	Os09g0468000	-1.46446	0.00151272	supported by AK103478
9271775	Os11g0707300	-1.46381	0.0163617	ab initio prediction with EST support
4342916	Os07g0277200	-1.46356	2.7366e-10	supported by AK058657
4336071	Os04g0463000	-1.46311	0.00189657	supported by AK120857
4332436	Os03g0279700	-1.46237	0.0834295	supported by AK111338
9269657	Os04g0226280	-1.46155	0.115368	Non-protein coding transcript%2C putative npRNA~supported by AK102198
4343917	Os07g0618000	-1.4615	0.000227084	supported by AK105179
4347784	Os09g0551000	-1.46061	0.0336473	supported by CI436817 and CI661106
4335666	Os04g0388700	-1.45917	0.00508108	supported by AK065710
4351517	Os12g0151000	-1.45632	0.0867387	supported by AK107301
4349192	Os10g0529300	-1.45462	2.89773e-08	supported by AK103309
4340771	Os06g0284900	-1.45359	0.0213511	ab initio prediction with EST support
4351537	Os12g0154800	-1.45191	0.302872	supported by CI414435 and CI642423
novel.1024	-	-1.45122	0.0837512	-
9267036	Os07g0132700	-1.45121	0.130328	supported by CI404602 and CI634226
4328360	Os02g0157600	-1.45055	0.130043	supported by CI549598 and CI766092
novel.2542	-	-1.45004	0.170713	PF00069:Protein kinase domain
9269559	Os03g0561415	-1.45	0.30978	supported by CI077113 and CI311491
4325417	Os01g0378100	-1.44974	0.00803667	supported by CI476742 and CI697405
novel.1618	-	-1.44968	0.00511249	-
9272138	Os08g0239100	-1.44957	0.541776	ab initio prediction with EST support
4335880	Os04g0432400	-1.44922	0.00201424	supported by AK065562
4337127	Os04g0634800	-1.44863	0.00299774	supported by AK107772
4345791	Os08g0467300	-1.44856	0.000747354	supported by AK105541
9266067	Os05g0321900	-1.447	0.0284932	ab initio prediction with EST support
novel.2344	-	-1.44636	0.022361	PF03321:GH3 auxin-responsive promoter
4343498	Os07g0541000	-1.44583	0.00253491	supported by AK100722
4348330	Os10g0328700	-1.44479	0.220303	supported by AK070180
novel.898	-	-1.44411	0.00860108	PF03079:ARD/ARD' family
4344351	Os07g0687900	-1.44385	0.0443313	supported by AK107065
9271600	Os11g0274300	-1.4431	0.0236891	ab initio prediction with EST support
4332911	Os03g0365900	-1.44216	0.00672104	supported by AK069388
4333762	Os03g0687700	-1.44195	0.272305	supported by AK064673
9268121	Os05g0268700	-1.44177	0.0338081	ab initio prediction with EST support
4343325	Os07g0503900	-1.44081	0.0116319	supported by AK105261
4328124	Os02g0121700	-1.44039	0.357165	supported by AK110925
9270503	Os10g0340301	-1.43866	0.108834	supported by CI390049 and CI623139
4336814	Os04g0589700	-1.43856	2.31014e-05	supported by AK070506
4350766	Os11g0575600	-1.43832	0.334666	supported by AK073570
4327727	Os01g0609200	-1.43824	0.0150436	ab initio prediction with EST support
novel.2447	-	-1.43733	0.00144405	-
novel.1924	-	-1.43717	0.22288	-
4330821	Os02g0763200	-1.43587	0.00182915	supported by AK072854
novel.1679	-	-1.43564	0.191474	-
4351505	Os12g0149000	-1.43514	3.45447e-05	supported by AK108734
4340772	Os06g0285200	-1.43511	0.210459	supported by AY062183
9271010	Os12g0420000	-1.43479	0.63579	ab initio prediction with EST support
4336802	Os04g0587200	-1.43479	0.63579	ab initio prediction with EST support
4329588	Os02g0539900	-1.43479	0.63579	ab initio prediction with EST support
4343262	Os07g0489800	-1.43451	0.634751	supported by AK068191
4336483	Os04g0530500	-1.43433	3.404e-13	supported by AK070732
4325559	Os01g0210600	-1.43407	4.52135e-05	supported by AK060099
9270524	Os11g0187000	-1.43384	0.632331	ab initio prediction with EST support
4327911	Os01g0284500	-1.43324	0.000811522	supported by AK061164
4342335	Os07g0132100	-1.43199	0.570542	ab initio prediction with EST support
9267262	Os12g0236666	-1.43199	0.570542	supported by CI343602 and CI589005
4344982	Os08g0227400	-1.43199	0.570542	ab initio prediction with EST support
4332081	Os03g0219100	-1.43173	2.14461e-06	supported by AK107170
4346499	Os09g0248100	-1.43168	3.33141e-08	supported by AK105777
4324579	Os01g0217300	-1.43103	0.159664	ab initio prediction with EST support
3131390	atpA	-1.43078	0.572301	-
4335091	Os04g0178400	-1.43038	0.118783	supported by AK071864
4345101	Os08g0256700	-1.42967	0.273293	supported by AK108811
4344168	Os07g0659300	-1.42963	0.057106	supported by AK069789
9268730	Os11g0208800	-1.42886	0.00164107	supported by AK102893
4338204	Os05g0245300	-1.42816	0.00171779	supported by AB091471
4324627	Os01g0750500	-1.42786	3.53823e-16	supported by AK067516
4352487	Os12g0555000	-1.42759	0.0165398	supported by AK061606
4350454	Os11g0454300	-1.42738	0.483836	supported by AK121952
4329781	Os02g0580900	-1.42725	0.0051944	supported by AK120486
9271955	Os08g0205700	-1.42668	0.0141647	Non-protein coding transcript%2C unclassifiable transcript~supported by AK062655
9267877	Os12g0417600	-1.42663	0.234476	Non-protein coding transcript%2C putative npRNA~supported by AK121467
9269026	Os11g0149900	-1.42554	0.218205	ab initio prediction with EST support
4338675	Os05g0389800	-1.42503	0.134817	supported by AK108808
4343729	Os07g0582500	-1.42487	0.0200854	supported by AK119464
4325824	Os01g0945600	-1.42483	0.0152539	supported by CI068172 and CI309186
9269133	Os04g0666800	-1.42458	0.0084913	supported by AK107902
4325591	Os01g0718000	-1.4245	0.00220435	supported by AK111476
9269067	Os02g0314100	-1.42441	0.0332579	supported by AB112771
9268855	Os04g0542500	-1.42373	0.0223197	supported by CI393260 and CI625510
4349194	Os10g0529500	-1.42214	0.0313441	supported by CI555758 and CI771887
4340656	Os06g0251100	-1.42033	0.0874236	ab initio prediction with EST support
novel.511	-	-1.42005	0.0147719	PF00069:Protein kinase domain
4348632	Os10g0416200	-1.41979	0.11254	supported by AK073016
4348947	Os10g0486100	-1.4186	0.0137934	ab initio prediction with EST support
4340124	Os06g0147600	-1.41838	0.468932	supported by AK107817
4335352	Os04g0275100	-1.41809	0.0432896	supported by AK106614
4326354	Os01g0572200	-1.41698	8.07485e-05	supported by AK105504
4352160	Os12g0448900	-1.41529	0.0150272	supported by AK100592
4329628	Os02g0550800	-1.4152	0.000272703	supported by AK108711
4332844	Os03g0351300	-1.41501	2.98856e-05	ab initio prediction with EST support
4326394	Os01g0972200	-1.41493	0.205311	supported by AY302058
4328971	Os02g0268600	-1.41433	0.0998184	ab initio prediction with EST support
4351925	Os12g0263200	-1.41412	0.0215636	supported by CI331241 and CI579854
4333870	Os03g0709000	-1.41339	1.22159e-06	supported by AK062406
4329105	Os02g0303500	-1.41285	0.161885	supported by AK059847
4344074	Os07g0642200	-1.41218	0.137506	supported by AK058442
4336122	Os04g0470700	-1.41163	0.00435375	supported by AK071044
4338535	Os05g0360400	-1.41104	0.000518514	supported by AK106046
4344708	Os08g0158600	-1.41073	0.0763148	supported by AK072477
4336564	Os04g0545400	-1.41046	0.000102218	ab initio prediction with EST support
9267394	Os04g0453350	-1.41001	0.00751129	ab initio prediction with EST support
4340574	Os06g0231600	-1.4096	0.0218975	ab initio prediction with EST support
4336202	Os04g0483500	-1.40873	0.0931765	supported by AK060512
9267311	Os12g0495525	-1.40863	0.0417341	Non-protein coding transcript%2C uncharacterized transcript~supported by CI053555 and CI305781
4334038	Os03g0737300	-1.40773	0.0399532	supported by AK071016
4347341	Os09g0471600	-1.40751	0.0220263	supported by AK119296
9267435	Os01g0497100	-1.40717	0.407321	ab initio prediction with EST support
9266916	Os02g0807800	-1.4066	0.0118491	supported by CI406062 and CI635669
9268714	Os05g0523100	-1.40654	0.705766	ab initio prediction with EST support
9269901	Os04g0625700	-1.40654	0.705766	ab initio prediction with EST support
novel.2323	-	-1.40654	0.705766	-
4344940	Os08g0207800	-1.4065	0.233739	supported by AK106835
4351915	Os12g0258700	-1.40622	0.144959	ab initio prediction with EST support
4345700	Os08g0442900	-1.40619	0.703225	supported by AK110520
novel.774	-	-1.40591	2.11891e-07	-
4350774	Os11g0578700	-1.40519	0.385324	supported by AK102056
novel.227	-	-1.40517	0.20427	-
4349198	Os10g0529900	-1.40506	0.288841	ab initio prediction with EST support
4352537	Os12g0564100	-1.4043	0.332813	supported by AK072403
4336334	Os04g0505200	-1.40349	1.50322e-08	supported by AK061301
4348334	Os10g0330000	-1.40276	1.81445e-05	supported by AK070152
4328967	Os02g0267700	-1.40256	0.109587	ab initio prediction with EST support
4343432	Os07g0526400	-1.40185	0.00225446	supported by CI426731 and CI652987
9269447	Os01g0661800	-1.40151	0.0794827	supported by AK103579
4332778	Os03g0338400	-1.40016	2.7975e-05	supported by AK073378
4325434	Os01g0386500	-1.39867	0.407719	supported by AK106513
9270874	Os04g0559700	-1.39858	0.00012109	supported by AK065188
4350268	Os11g0274700	-1.39831	0.140012	supported by CI545550 and CI762287
4324364	Os01g0919400	-1.39828	0.189803	supported by AF378184
4341932	Os06g0695200	-1.39799	0.0137734	ab initio prediction with EST support
4351553	Os12g0158600	-1.39786	0.00161089	supported by CI445524 and CI668102
4339594	Os05g0560100	-1.39779	0.200724	supported by AK072239
4331915	Os03g0192500	-1.39762	3.01828e-14	supported by AK068957
4332683	Os03g0322000	-1.39709	0.0602818	supported by AY224484
4342533	Os07g0175500	-1.39692	0.000144228	ab initio prediction with EST support
4336627	Os04g0556300	-1.39678	0.00334844	supported by AK062772
4340515	Os06g0220300	-1.39577	0.302537	ab initio prediction with EST support
novel.2394	-	-1.39493	0.0424001	-
4341419	Os06g0592400	-1.39488	0.000107097	supported by AK062788
4327273	Os01g0319000	-1.39456	0.0352053	supported by AK107088
novel.2308	-	-1.39433	0.33548	-
4350885	Os11g0606100	-1.39422	0.121789	supported by AK109636
4346826	Os09g0353400	-1.39417	0.0418558	ab initio prediction with EST support
4337839	Os05g0153300	-1.39341	4.7102e-07	ab initio prediction with EST support
4325537	Os01g0209700	-1.39257	0.174608	supported by AK108802
4352800	Os12g0616500	-1.39239	0.248409	supported by CI562376 and CI777861
9271488	Os12g0275500	-1.39187	0.280352	supported by AK063250
novel.2706	-	-1.39159	0.0657605	PF10536:Plant mobile domain
4351819	Os12g0227400	-1.391	0.0194439	supported by CI560939 and CI776530
4346051	Os08g0518800	-1.39033	0.0118951	supported by AK064180
4325729	Os01g0367400	-1.38881	0.146711	supported by AK063804
4331349	Os03g0109800	-1.38874	0.155538	supported by AK066015
4334381	Os03g0790700	-1.38854	0.0153694	supported by CI326202 and CI575593
4349078	Os10g0508700	-1.38752	0.000371644	supported by AK060639
4331750	Os03g0168000	-1.38746	1.33333e-06	supported by AK072898
4341576	Os06g0626700	-1.3873	0.0253283	ab initio prediction with EST support
9269077	Os11g0156600	-1.38669	0.154925	ab initio prediction with EST support
4324550	Os01g0962300	-1.38618	0.585731	ab initio prediction with EST support
4347345	Os09g0472200	-1.38574	0.42051	ab initio prediction with EST support
4342413	Os07g0151200	-1.38521	0.000247892	supported by CI331167 and CI579786
4343507	Os07g0542600	-1.38458	0.000569544	supported by CI351660 and CI594312
4352898	Os12g0637200	-1.38438	0.000263385	supported by CI438261 and CI662184
4348474	Os10g0370800	-1.38305	0.00920845	supported by AK122082
4351307	Os12g0113500	-1.38189	1.55508e-14	supported by AF004947
4325161	Os01g0292200	-1.38158	0.131507	supported by AK065588
4333545	Os03g0641200	-1.38116	0.261245	ab initio prediction with EST support
4347280	Os09g0459900	-1.38061	0.00321285	supported by AK063208
novel.1758	-	-1.38042	0.39393	-
4335196	Os04g0220300	-1.38013	0.422842	supported by AK058435
9272360	Os04g0401750	-1.37951	0.0967168	supported by CI524178 and CI742008
4349333	Os10g0553300	-1.37943	0.00285095	supported by AK069361
4332279	Os03g0253600	-1.3788	0.000597268	supported by AK119506
9272633	Os09g0425500	-1.37854	0.000757119	Non-protein coding transcript%2C unclassifiable transcript~supported by AK062914
4323949	Os01g0521300	-1.37824	0.0160133	ab initio prediction with EST support
9269929	Os04g0636400	-1.37822	6.42158e-05	supported by AK061848
9270416	Os04g0208700	-1.37554	0.283384	detected by tRNAscan-SE
novel.2111	-	-1.37509	0.00519149	PF04526:Protein of unknown function (DUF568)
4350049	Os11g0209900	-1.37505	0.262619	ab initio prediction with EST support
4351940	Os12g0267200	-1.37474	0.000566362	supported by AK069115
4343703	Os07g0576100	-1.37471	0.559734	ab initio prediction with EST support
4324393	Os01g0681200	-1.37435	0.00222309	supported by AK066286
4337726	Os05g0134700	-1.37415	0.000174644	supported by AK064360
4342689	Os07g0206600	-1.37333	0.115426	supported by AK119911
4344690	Os08g0155400	-1.37284	1.4463e-11	supported by AK070077
4326969	Os01g0327100	-1.37268	0.00502605	supported by AK070715
4340441	Os06g0207200	-1.3723	0.0403932	supported by AK062309
4347919	Os09g0571200	-1.37165	0.0161102	supported by AK062604
4341399	Os06g0587100	-1.37142	0.155957	ab initio prediction with EST support
4349249	Os10g0539600	-1.37131	1.53963e-08	supported by AK065456
4326893	Os01g0764800	-1.37109	0.00890482	supported by AK102809
4342376	Os07g0142200	-1.37098	0.118371	supported by AK108897
novel.2388	-	-1.37006	0.00020279	PF01794:Ferric reductase like transmembrane component
4347730	Os09g0541100	-1.36999	0.0105238	supported by CI419622 and CI646724
9267881	Os04g0162800	-1.36993	2.79534e-05	ab initio prediction with EST support
novel.1127	-	-1.36988	0.0945736	-
9269675	Os02g0703600	-1.36976	1.7484e-05	supported by AK067007
9268771	Os02g0638650	-1.36825	4.817e-06	supported by CI536811 and CI754270
4335729	Os04g0401700	-1.36801	0.195406	supported by AK119883
4331764	Os03g0169500	-1.36758	0.00355834	ab initio prediction with EST support
4334114	Os03g0749300	-1.36689	5.31304e-07	supported by AK065044
4352828	Os12g0623500	-1.36659	0.000785933	supported by AK064822
4345882	Os08g0486000	-1.36614	0.172223	supported by AK108407
4329169	Os02g0321600	-1.36587	1.65508e-05	supported by AK108146
4329920	Os02g0605900	-1.36519	0.00261369	supported by AK064754
novel.1717	-	-1.36498	0.225361	PF10536:Plant mobile domain
9266340	Os05g0141200	-1.36419	5.97224e-05	ab initio prediction with EST support
4352120	Os12g0432600	-1.3641	0.0168741	supported by AK108851
9271617	Os07g0482975	-1.36397	0.391062	ab initio prediction with EST support
4338382	Os05g0312600	-1.36385	0.127423	supported by CI554293 and CI770525
9267064	Os02g0484900	-1.36346	8.08743e-06	Non-protein coding transcript%2C unclassifiable transcript~supported by CI399827 and CI630152
4343248	Os07g0485000	-1.36206	0.194044	supported by AK070085
9271274	Os09g0564600	-1.36145	0.544701	ab initio prediction with EST support
novel.1493	-	-1.36103	0.00704326	-
4342610	Os07g0188800	-1.36022	1.18875e-06	supported by AK121280
4334477	Os03g0803500	-1.35936	5.12183e-10	supported by AK059759
4346558	Os09g0265800	-1.35926	0.194837	supported by AK120499
novel.2763	-	-1.359	0.0164836	PF02365:No apical meristem (NAM) protein
4336546	Os04g0542800	-1.3586	0.0231347	supported by AK070304
9267309	Os09g0474400	-1.35841	0.0285252	ab initio prediction with EST support
9266398	Os03g0182900	-1.35751	0.00158577	Non-protein coding transcript%2C putative npRNA~supported by AK103663
novel.436	-	-1.35623	0.387519	-
4332242	Os03g0246900	-1.35586	0.0183117	ab initio prediction with EST support
4325629	Os01g0795600	-1.35434	0.0567984	supported by AK111059
4349245	Os10g0537800	-1.35407	0.0130697	supported by AK061277
4335990	Os04g0449500	-1.35399	0.00563366	supported by AK100347
4347316	Os09g0466800	-1.35359	0.0830127	supported by AK101607
4326534	Os01g0937500	-1.35306	0.0535774	supported by AK108977
4342086	Os06g0718100	-1.35251	0.257242	supported by AK070133
4351459	Os12g0138800	-1.35204	0.000415179	supported by AK064775
4326757	Os01g0246400	-1.35197	0.259728	supported by AK062972
4336190	Os04g0481800	-1.35149	0.00421856	supported by AK109152
9266919	Os06g0623200	-1.35074	0.536422	supported by AK107469
9268822	Os02g0826300	-1.35058	0.0298401	supported by CI447620 and CI670037
novel.1020	-	-1.35022	0.535034	-
4343114	Os07g0446900	-1.34959	0.0052974	ab initio prediction with EST support
4329861	Os02g0595900	-1.3491	0.29188	supported by CI549948 and CI766385
4331930	Os03g0195100	-1.34766	0.0185705	supported by AY338236
4326245	Os01g0648000	-1.34725	0.00947411	supported by AK120308
4337238	Os04g0652700	-1.34707	0.010637	supported by AK106059
4336648	Os04g0560100	-1.34649	3.32334e-05	supported by AK106001
4329601	Os02g0543000	-1.34617	0.110175	supported by AK062319
4341614	Os06g0638400	-1.3459	0.246637	supported by AK109644
4344734	Os08g0162700	-1.3456	0.00562784	supported by AK062732
4345192	Os08g0293100	-1.34541	2.11748e-08	supported by AK071000
novel.368	-	-1.34473	0.0854321	-
novel.1321	-	-1.34439	0.235246	-
4342609	Os07g0188700	-1.34434	0.000102359	supported by AK073755
9268587	Os05g0552600	-1.34393	0.296218	ab initio prediction with EST support
4351688	Os12g0186700	-1.34351	0.00109918	ab initio prediction with EST support
4330982	Os02g0792800	-1.34266	0.00720617	supported by AK105616
9272085	Os12g0424600	-1.34241	0.128877	supported by CI427206 and CI653415
4344371	Os07g0691300	-1.34237	1.16676e-08	supported by AK069499
4324903	Os01g0888900	-1.34237	0.00191484	supported by AK120651
4348636	Os10g0417600	-1.34197	0.00229793	supported by AK069385
4339811	Os05g0595000	-1.34159	0.067127	supported by AK071326
9268545	Os11g0269700	-1.34085	0.0265001	supported by AK071998
4349102	Os10g0513200	-1.3397	8.28901e-05	supported by CI530229 and CI747868
4334788	Os03g0849800	-1.33856	2.44498e-05	supported by AK069826
9269803	Os12g0212266	-1.33803	0.0797876	ab initio prediction with EST support
4338650	Os05g0384300	-1.33608	0.384985	supported by AK107183
4324161	Os01g0734000	-1.33563	0.147806	supported by AK108909
4351401	Os12g0128700	-1.3356	0.00308071	supported by AK072576
4347780	Os09g0549600	-1.33534	0.496484	ab initio prediction with EST support
novel.1483	-	-1.33471	0.212226	PF13639:Ring finger domain
4325672	Os01g0137100	-1.33235	0.215404	ab initio prediction with EST support
novel.2171	-	-1.33203	0.0115448	-
4349616	Os11g0118300	-1.3315	0.0197228	supported by AK064985
novel.1016	-	-1.33142	0.193308	PF00069:Protein kinase domain|PF13947:Wall-associated receptor kinase galacturonan-binding
4334975	Os04g0121100	-1.33061	0.480892	ab initio prediction with EST support
4324978	Os01g0907200	-1.33005	0.00104286	supported by CI402496 and CI632619
4332760	Os03g0336100	-1.32933	0.338746	supported by AK105307
4351144	Os11g0686900	-1.32857	0.000720048	ab initio prediction with EST support
4337731	Os05g0135400	-1.3283	0.0278438	supported by AK063587
4340072	Os06g0140900	-1.32829	0.000526602	supported by AK058823
4345441	Os08g0381000	-1.32701	0.00723286	supported by AK107533
4339413	Os05g0531100	-1.32678	0.0525712	supported by AK109325
4352835	Os12g0624200	-1.32587	0.0563732	ab initio prediction with EST support
4345962	Os08g0502700	-1.32413	0.011851	supported by AK064774
4339201	Os05g0495900	-1.32371	0.000834518	supported by AK069244
9267358	Os06g0576900	-1.32278	0.495657	supported by CI550812 and CI767250
4347587	Os09g0517200	-1.32255	0.017233	ab initio prediction with EST support
4348120	Os10g0150400	-1.32239	0.469636	supported by AK061529
novel.2461	-	-1.32168	0.0170129	PF05678:VQ motif
9271137	Os04g0168400	-1.32121	0.422229	supported by CI439664 and CI663214
4332300	Os03g0257500	-1.321	0.000682256	supported by AK058775
4330323	Os02g0681100	-1.321	0.315302	supported by AK100584
4330611	Os02g0729900	-1.32088	0.183583	supported by CI423371 and CI650059
9272383	Os01g0248701	-1.32004	0.121117	ab initio prediction with EST support
4351886	Os12g0246700	-1.31959	0.00366363	supported by AK101415
novel.62	-	-1.31894	0.00728275	PF00664:ABC transporter transmembrane region
4329943	Os02g0609200	-1.31889	0.0185004	ab initio prediction with EST support
4328651	Os02g0201800	-1.31882	0.0609147	Non-protein coding transcript%2C unclassifiable transcript~supported by AK105703
4335030	Os04g0154800	-1.31879	0.0480097	supported by AK111451
4346788	Os09g0342000	-1.31722	0.0625837	supported by AK111440
4349683	Os11g0131900	-1.31682	0.00684956	supported by AK065240
9271773	Os03g0730400	-1.31662	0.00616944	supported by AK067912
4332657	Os03g0317300	-1.31662	0.0234325	supported by AK119465
novel.1670	-	-1.31641	0.000105561	PF00931:NB-ARC domain
9270032	Os01g0946550	-1.31616	0.0727512	ab initio prediction with EST support
4331999	Os03g0206700	-1.31599	0.00495789	supported by CI528181 and CI745778
4330843	Os02g0767300	-1.3156	0.00466432	supported by AK072697
novel.606	-	-1.31516	0.0225418	-
9269873	Os03g0582800	-1.3148	0.00103534	supported by CI049989 and CI304709
novel.1210	-	-1.31425	0.149239	-
9269666	Os04g0291000	-1.31397	0.00659973	ab initio prediction with EST support
4335596	Os04g0371700	-1.3128	0.208075	ab initio prediction with EST support
novel.1923	-	-1.31265	0.214175	-
4339396	Os05g0527900	-1.31222	0.217587	supported by AK110876
4339523	Os05g0549900	-1.3121	0.0134088	ab initio prediction with EST support
4331044	Os02g0802500	-1.31207	0.00747915	supported by AK102146
4324697	Os01g0719300	-1.31125	0.00115226	supported by AK121195
4351536	Os12g0154700	-1.31115	0.468486	supported by AK063013
4335334	Os04g0268700	-1.31107	0.0299245	supported by AK111277
4325160	Os01g0291500	-1.31068	1.87938e-06	supported by AK070443
4332232	Os03g0245200	-1.31058	0.549562	supported by AK062288
4345948	Os08g0500400	-1.31058	0.549562	supported by AK111024
4339240	Os05g0502000	-1.31021	0.332088	ab initio prediction with EST support
4343815	Os07g0599900	-1.30999	0.00297729	supported by AK062673
4326077	Os01g0118400	-1.3097	7.82894e-07	supported by CI460165 and CI681935
4324783	Os01g0863300	-1.3092	0.0104677	supported by AK111571
4351658	Os12g0177200	-1.30783	0.433825	supported by AK064278
4352581	Os12g0571000	-1.30729	0.33087	supported by CI543683 and CI760561
4342177	Os07g0102500	-1.30642	0.616965	supported by AK100796
9267944	Os03g0118500	-1.30613	0.0431819	Non-protein coding transcript%2C putative npRNA~supported by AK108640
4330688	Os02g0741700	-1.30611	0.000186993	supported by AK069210
4337944	Os05g0171200	-1.30611	0.375048	supported by AK062702
4333404	Os03g0603100	-1.30601	0.200309	ab initio prediction with EST support
4344625	Os08g0138200	-1.3054	0.00640569	ab initio prediction with EST support
4338173	Os05g0234700	-1.30529	0.292817	ab initio prediction with EST support
4349779	Os11g0149200	-1.30434	0.00703357	supported by CI469610 and CI690470
9269999	Os12g0222050	-1.30366	0.295106	ab initio prediction with EST support
4328052	Os02g0112600	-1.30315	0.4455	supported by AK109733
novel.27	-	-1.30298	0.00842662	-
4350635	Os11g0529900	-1.30284	0.443916	ab initio prediction with EST support
4337248	Os04g0654600	-1.30249	2.89294e-07	supported by AK111497
4343837	Os07g0603300	-1.30225	0.00523066	supported by AK066770
4340486	Os06g0215900	-1.30179	5.52218e-05	supported by AK072596
4333969	Os03g0726400	-1.30176	0.00083862	supported by AK068759
4334539	Os03g0811300	-1.30154	0.304486	supported by AK071871
4339183	Os05g0493100	-1.30115	0.00753815	supported by AK110420
4330391	Os02g0694100	-1.30073	1.3653e-05	supported by CI524435 and CI742215
9270410	Os01g0342200	-1.30001	0.0373542	ab initio prediction with EST support
4324713	Os01g0772900	-1.29937	0.49468	supported by AK073362
novel.2631	-	-1.29811	0.370786	-
4335899	Os04g0435100	-1.29796	0.0548216	supported by AK068521
4339511	Os05g0548300	-1.29714	0.00178063	supported by AK109784
9271183	Os03g0307333	-1.29697	0.000101528	Non-protein coding transcript%2C uncharacterized transcript~supported by CI563119 and CI778540
novel.1965	-	-1.29696	0.148087	-
4331484	Os03g0128000	-1.29658	3.19052e-07	supported by AK062278
4329481	Os02g0517700	-1.2965	0.0509784	supported by AK102148
9270272	Os06g0559000	-1.29625	9.71307e-05	supported by AK109653
9271692	Os02g0799400	-1.29618	0.238283	Non-protein coding transcript%2C unclassifiable transcript~supported by AK108294
4345514	Os08g0401800	-1.29581	0.000425557	ab initio prediction with EST support
4324797	Os01g0865800	-1.29553	0.269275	ab initio prediction with EST support
4326857	Os01g0666000	-1.29529	0.0019466	supported by AK070670
4347131	Os09g0432900	-1.29505	0.000218296	supported by AK106115
4348268	Os10g0204400	-1.29434	0.0103726	supported by AK103839
4340422	Os06g0202900	-1.2941	0.000336512	supported by AK109607
4338267	Os05g0272800	-1.29401	7.9241e-06	supported by AK068945
4347523	Os09g0508000	-1.29346	0.0510936	supported by AK066539
4326933	Os01g0702300	-1.29299	0.0293403	ab initio prediction with EST support
4339433	Os05g0534500	-1.29228	1.88451e-07	supported by AK107145
4325290	Os01g0696600	-1.29118	0.0398648	supported by AK111341
4326333	Os01g0670100	-1.28897	0.00476884	supported by AK101461
4327132	Os01g0175100	-1.288	5.5439e-06	supported by AK071289
4330420	Os02g0698800	-1.28761	0.0129797	supported by AK073100
4324284	Os01g0233000	-1.28737	0.00834976	supported by AK065256
9270230	Os07g0153100	-1.28631	0.683231	supported by CI424955 and CI651432
9269882	Os03g0187350	-1.28629	0.530254	supported by CI404509 and CI634141
4342892	Os07g0268800	-1.28623	0.000710652	supported by AK065175
4350930	Os11g0617500	-1.28615	0.355133	supported by AK110112
4340161	Os06g0152700	-1.28552	0.0988404	supported by AK109934
4350832	Os11g0593100	-1.28539	0.520873	supported by AK070035
4348145	Os10g0158100	-1.28511	0.00785239	ab initio prediction with EST support
4347006	Os09g0403000	-1.2832	0.00062499	supported by AK111051
4348080	Os10g0140200	-1.28284	0.000545517	supported by AK069822
4336614	Os04g0554500	-1.28203	0.00439851	supported by AY466109
novel.312	-	-1.28174	0.0481614	-
4323903	Os01g0303800	-1.28053	3.56206e-05	supported by AK060078
novel.1957	-	-1.28017	0.000152438	-
4348014	Os10g0125600	-1.27994	0.429087	supported by AK064175
4323954	Os01g0522100	-1.2791	0.039529	supported by AK058902
4326319	Os01g0667200	-1.27898	0.000114087	supported by AK067930
9272407	Os03g0582900	-1.27825	0.0700534	Non-protein coding transcript%2C uncharacterized transcript~supported by AK062644
9266287	Os06g0211100	-1.27817	0.227714	ab initio prediction with EST support
novel.900	-	-1.27669	0.0440026	PF12796:Ankyrin repeats (3 copies)
4346584	Os09g0272600	-1.27639	0.0142209	supported by AK063844
4345244	Os08g0315200	-1.27628	0.154099	supported by AK106325
4324803	Os01g0850800	-1.27615	0.263644	ab initio prediction with EST support
4350720	Os11g0557000	-1.27598	7.96887e-05	supported by AK062316
4350343	Os11g0306300	-1.27534	0.251407	supported by AK109384
4351331	Os12g0117200	-1.27529	0.303809	ab initio prediction with EST support
9272637	Os03g0587250	-1.27492	0.386224	supported by CI402677 and CI632757
novel.1533	-	-1.27434	0.163723	-
4343184	Os07g0468200	-1.274	0.115105	supported by AK103051
9269906	Os07g0493100	-1.27337	0.286681	Non-protein coding transcript%2C uncharacterized transcript~supported by AK068708
novel.1757	-	-1.27334	0.160953	PF03936:Terpene synthase family, metal binding domain
4331538	Os03g0135700	-1.2729	4.40636e-07	supported by AK103779
4349347	Os10g0555600	-1.27256	0.00164433	supported by AK101728
novel.113	-	-1.27137	0.0783775	PF00931:NB-ARC domain
4347556	Os09g0513200	-1.27125	0.313813	ab initio prediction with EST support
4326582	Os01g0639600	-1.27114	0.0941171	supported by AK067056
4330940	Os02g0783700	-1.27108	0.011569	supported by AK120371
9271426	Os11g0187800	-1.27108	0.216516	ab initio prediction with EST support
4349769	Os11g0147800	-1.27104	6.19135e-05	supported by AK119185
4331635	Os03g0150600	-1.27079	0.00145363	supported by AK065075
4338990	Os05g0456900	-1.27068	0.0130554	supported by AK073249
4338478	Os05g0344400	-1.27012	0.000152636	ab initio prediction with EST support
4345156	Os08g0277200	-1.26968	0.261932	supported by AK106439
4347179	Os09g0442100	-1.26786	0.000261627	supported by AK111977
4349517	Os10g0579800	-1.26781	0.000321818	supported by AK066937
9270256	Os01g0698900	-1.26773	0.0127326	ab initio prediction with EST support
4324925	Os01g0868900	-1.26743	0.0786358	supported by AK099469
9266590	Os04g0649001	-1.26721	0.194841	supported by CI440604 and CI664061
4324728	Os01g0725900	-1.26719	0.193901	supported by AK108128
4343433	Os07g0526600	-1.26652	0.237603	supported by AK109058
4340944	Os06g0337100	-1.2657	0.698286	supported by AK061222
9269476	Os07g0272700	-1.2657	0.698286	ab initio prediction with EST support
9272528	Os11g0203000	-1.2657	0.698286	supported by CI438929 and CI662590
novel.22	-	-1.2645	0.0361595	PF03169:OPT oligopeptide transporter protein
novel.1593	-	-1.26418	0.00123455	PF01657:Salt stress response/antifungal
novel.1167	-	-1.26279	7.94064e-05	PF00335:Tetraspanin family
4351631	Os12g0171500	-1.26265	0.00308728	supported by AK059976
4324725	Os01g0725400	-1.26264	0.0121273	supported by AK073926
4338533	Os05g0359500	-1.26181	0.000720557	ab initio prediction with EST support
9267972	Os06g0470150	-1.26143	0.00176929	supported by CI326520 and CI575743
4347520	Os09g0507500	-1.26134	8.73292e-11	supported by AK071392
4336850	Os04g0597300	-1.26118	0.00757961	supported by AK110912
4349650	Os11g0127600	-1.26069	0.0368579	supported by AK067922
9268062	Os05g0273000	-1.26061	0.318883	supported by CI521806 and CI739803
4327124	Os01g0174100	-1.26002	2.77691e-07	supported by AK120465
novel.2242	-	-1.25974	0.192196	-
4336834	Os04g0593200	-1.25971	0.0368364	supported by CI545683 and CI762419
9272443	Os02g0234000	-1.25964	0.564159	ab initio prediction with EST support
4334569	Os03g0816900	-1.25962	0.0108292	supported by AK066412
4339385	Os05g0526700	-1.25946	0.175915	supported by AK108457
4342176	Os07g0102400	-1.25945	0.00120332	supported by AK066373
novel.1540	-	-1.25865	0.0656252	PF13639:Ring finger domain
4350503	Os11g0475000	-1.25797	0.119953	supported by AK120736
9267778	Os02g0306401	-1.2579	0.000326119	supported by CI556857 and CI772900
4346270	Os08g0553500	-1.25746	0.273782	ab initio prediction with EST support
novel.1571	-	-1.25731	0.28789	PF05754:Domain of unknown function (DUF834)
4325997	Os01g0123500	-1.25729	0.123377	ab initio prediction with EST support
4327728	Os01g0609300	-1.25723	0.00446507	supported by AY271618
9270041	Os04g0432366	-1.25654	0.0644	ab initio prediction with EST support
9267849	Os03g0146900	-1.25637	0.341872	ab initio prediction with EST support
4325422	Os01g0382000	-1.25629	0.68115	supported by AK107926
4343948	Os07g0622400	-1.25629	0.68115	supported by AK108114
4352083	Os12g0420200	-1.25629	0.68115	supported by AK111521
4351384	Os12g0126000	-1.25627	3.23555e-05	supported by AK067521
4350071	Os11g0214400	-1.25626	0.683761	supported by AK111039
9268692	Os05g0184901	-1.25625	0.684883	ab initio prediction with EST support
4339495	Os05g0545200	-1.25625	0.684883	supported by CI358866 and CI600216
4325737	Os01g0369300	-1.25625	0.684883	supported by AK109760
9266577	Os06g0252800	-1.25625	0.684883	supported by AK070507
4352818	Os12g0621100	-1.25625	0.684883	supported by AK070737
4325931	Os01g0711200	-1.25625	0.684883	supported by AK107001
4336905	Os04g0604400	-1.25625	0.684883	ab initio prediction with EST support
4348065	Os10g0136500	-1.25621	0.332926	supported by AK120072
4337676	Os05g0125500	-1.25551	9.99818e-12	supported by AK066314
4338747	Os05g0404500	-1.25535	0.198596	supported by AK103780
4335676	Os04g0390500	-1.25504	0.000149724	supported by AK064828
4329824	Os02g0590000	-1.25444	0.630614	ab initio prediction with EST support
4346670	Os09g0304800	-1.25437	0.0931413	ab initio prediction with EST support
4328966	Os02g0267200	-1.25362	0.523501	supported by CI377660 and CI614088
4352198	Os12g0471100	-1.25346	0.0477426	supported by AK069404
4331184	Os02g0822100	-1.25335	7.51375e-05	supported by AK065330
4348078	Os10g0139700	-1.25319	0.18545	supported by AK067458
4347255	Os09g0455900	-1.25317	0.0115209	supported by AK061010
4351539	Os12g0155000	-1.25311	0.237596	ab initio prediction with EST support
4328929	Os02g0258800	-1.25265	0.0031992	supported by CI557002 and CI773034
4334012	Os03g0734000	-1.25248	0.0500915	supported by AK064264
9271726	Os02g0702300	-1.25189	0.0791217	supported by AK100068
4330111	Os02g0640500	-1.2516	0.352745	supported by AK107491
9266821	Os05g0107201	-1.25108	0.318207	ab initio prediction with EST support
4342107	Os06g0725100	-1.25047	0.0344878	supported by AK110292
4325258	Os01g0214800	-1.24983	0.00955163	supported by AK065001
4347725	Os09g0540400	-1.24979	0.000539531	supported by AK112006
4326667	Os01g0629600	-1.24781	0.00992226	supported by AK071156
9272567	Os09g0482860	-1.24753	0.152864	supported by AK105917
4348504	Os10g0380100	-1.24751	0.000364885	supported by AK066965
4346731	Os09g0324400	-1.2474	0.0419336	supported by AK108615
9270121	Os09g0344650	-1.24723	0.0046457	Non-protein coding transcript%2C hold transcript~supported by CI053215 and CI305696
4328676	Os02g0205500	-1.24593	0.205337	supported by AK067907
4334495	Os03g0805400	-1.24518	0.000923645	supported by AK071708
4342423	Os07g0153400	-1.24499	0.0288177	supported by AK069618
4328706	Os02g0212300	-1.2443	0.0232128	ab initio prediction with EST support
9267250	Os03g0279950	-1.24402	0.444805	supported by CI439047 and CI662703
4348446	Os10g0361900	-1.24393	0.280879	ab initio prediction with EST support
4326918	Os01g0699400	-1.24393	0.0320108	supported by AK107168
4338270	Os05g0273800	-1.2436	1.425e-13	supported by AK060563
4334497	Os03g0805600	-1.2434	0.174268	supported by CI002846 and CI285988
4345047	Os08g0243500	-1.24258	0.00154673	supported by AK068915
novel.463	-	-1.24219	0.207759	-
4346868	Os09g0364400	-1.24212	0.0961762	ab initio prediction with EST support
4350895	Os11g0607900	-1.24183	0.146652	supported by CI441247 and CI664568
4344105	Os07g0646800	-1.24179	0.00124159	supported by AK071716
4348758	Os10g0447400	-1.2415	0.0166044	supported by AK066983
4324628	Os01g0750600	-1.24134	0.00330829	supported by AK102832
novel.401	-	-1.24129	0.13666	-
4327430	Os01g0830700	-1.24126	0.00412746	supported by AK101671
4345178	Os08g0288400	-1.24094	0.461963	supported by AK101928
novel.2130	-	-1.24026	0.385403	PF13947:Wall-associated receptor kinase galacturonan-binding|PF00069:Protein kinase domain
4351404	Os12g0129300	-1.23994	0.0543187	supported by AK062739
4341340	Os06g0568600	-1.2395	0.214339	supported by AK071743
4332184	Os03g0236200	-1.23825	5.55629e-05	supported by AK071556
4342501	Os07g0168600	-1.23823	2.18658e-06	supported by AK068262
4347418	Os09g0484900	-1.23818	0.0143247	supported by AK067836
4331500	Os03g0130100	-1.23794	0.00365785	supported by AK110783
4327497	Os01g0841700	-1.23749	0.0216801	supported by U95135
4324793	Os01g0865100	-1.23738	0.000132887	supported by AK071410
4348559	Os10g0398600	-1.23706	2.69084e-05	supported by CI556232 and CI772312
4343573	Os07g0557100	-1.23672	6.73729e-05	supported by AK102045
[truncated: 747 more rows]

## Sheet: MT vs WT salt up
ID	gene_name	log2FoldChange	pvalue	gene_description
4343360	Os07g0511400	16.4311	2.20538e-42	supported by AK108619
4331398	Os03g0115800	14.6061	6.36502e-29	supported by AK102606
4343359	Os07g0511300	12.6529	3.81937e-18	ab initio prediction with EST support
novel.1808	-	12.4901	6.0319e-25	PF03004:Plant transposase (Ptta/En/Spm family)|PF03017:TNP1/EN/SPM transposase
4333508	Os03g0629800	11.821	3.15524e-22	supported by AK071513
novel.2177	-	11.0927	0.00452258	PF02992:Transposase family tnp2|PF13963:Transposase-associated domain|PF13960:Domain of unknown function (DUF4218)|PF13952:Domain of unknown function (DUF4216)|PF03017:TNP1/EN/SPM transposase|PF03004:Plant transposase (Ptta/En/Spm family)
9267943	Os01g0288700	10.5559	2.792e-17	Non-protein coding transcript%2C unclassifiable transcript~supported by AK106473
4343358	Os07g0511100	10.4464	3.01066e-18	supported by CI073704 and CI310655
novel.2382	-	10.2653	3.91294e-17	-
novel.1051	-	9.78419	6.52374e-16	-
4328726	Os02g0216200	9.70791	1.28111e-15	supported by AK108648
9269878	Os02g0772100	9.21683	0.0183368	supported by AK064111
novel.1654	-	8.97979	2.25016e-13	PF07727:Reverse transcriptase (RNA-dependent DNA polymerase)|PF00665:Integrase core domain|PF13976:GAG-pre-integrase domain
4352106	Os12g0428300	8.8729	1.12023e-06	ab initio prediction with EST support
novel.1970	-	8.7867	7.63696e-13	-
novel.675	-	8.66066	3.41057e-70	PF13821:Domain of unknown function (DUF4187)
novel.2569	-	8.39634	2.23088e-11	-
novel.954	-	8.38667	1.32532e-11	-
novel.2489	-	8.06769	3.39625e-10	PF05754:Domain of unknown function (DUF834)
4332625	Os03g0309400	7.98016	2.16084e-10	supported by AK100728
novel.2725	-	7.78615	5.58926e-09	PF10551:MULE transposase domain
9266959	Os11g0515900	7.56012	4.14797e-09	ab initio prediction with EST support
novel.193	-	7.47469	3.08638e-28	-
9268863	Os06g0685400	7.37711	0.0591608	supported by AK100318
novel.1250	-	7.28134	3.62389e-08	-
9269836	Os10g0494100	7.2153	2.88926e-08	ab initio prediction with EST support
4325646	Os01g0692400	7.04936	0.071412	supported by AK110723
4348595	Os10g0409400	7.0073	0.0731256	supported by AK120091
novel.2251	-	6.97283	2.45066e-07	PF05754:Domain of unknown function (DUF834)
4345031	Os08g0239900	6.93276	5.79694e-08	ab initio prediction with EST support
4351616	Os12g0169300	6.88895	1.85074e-07	supported by CI033019 and CI297534
4343204	Os07g0472300	6.76502	4.12794e-07	supported by AK070792
novel.1003	-	6.51219	2.89318e-09	PF03578:HGWP repeat|PF07727:Reverse transcriptase (RNA-dependent DNA polymerase)|PF13976:GAG-pre-integrase domain|PF00665:Integrase core domain|PF13961:Domain of unknown function (DUF4219)|PF14223:gag-polypeptide of LTR copia-type
novel.1831	-	6.49455	1.05088e-41	-
novel.1361	-	6.45804	0.000162863	PF13976:GAG-pre-integrase domain|PF14223:gag-polypeptide of LTR copia-type
4340625	Os06g0241100	6.36196	4.36839e-06	supported by AK068992
novel.2498	-	6.28104	3.26235e-19	-
4328903	Os02g0252400	6.24665	6.26656e-06	supported by AB028131
novel.877	-	6.14691	6.06459e-05	PF13961:Domain of unknown function (DUF4219)|PF14223:gag-polypeptide of LTR copia-type|PF13976:GAG-pre-integrase domain|PF00665:Integrase core domain|PF07727:Reverse transcriptase (RNA-dependent DNA polymerase)|PF05754:Domain of unknown function (DUF834)
novel.1184	-	6.11315	0.115272	PF15938:Domain of unknown function (DUF4750)
novel.535	-	5.99574	6.01473e-05	-
9272041	Os06g0234700	5.88716	9.09323e-06	supported by AK103533
4350941	Os11g0620300	5.84972	0.00028304	supported by AK107901
9267651	Os04g0165900	5.59501	0.00116954	ab initio prediction with EST support
9270500	Os06g0271475	5.43751	0.0018034	supported by CI407627 and CI637067
4329576	Os02g0537400	5.33361	0.00140019	supported by AK064436
4331314	Os03g0105500	5.21076	2.41691e-14	supported by CI436361 and CI660701
novel.2561	-	5.19537	5.76287e-08	-
novel.2427	-	5.08839	0.0154947	-
4340692	Os06g0261300	5.08192	0.00282691	supported by AK073534
4341457	Os06g0602400	5.04069	0.00534995	supported by AK106474
4342716	Os07g0212400	5.0002	0.00657831	supported by AK119367
9269150	Os11g0699100	4.95426	0.00779905	ab initio prediction with EST support
novel.98	-	4.89916	4.13282e-05	-
4347953	Os10g0104800	4.87286	0.0058884	supported by AK100339
novel.1314	-	4.82317	0.00127348	-
4337545	Os05g0103800	4.78468	3.57696e-09	ab initio prediction with EST support
4336672	Os04g0564000	4.7082	0.0139754	ab initio prediction with EST support
9267861	Os03g0309300	4.69097	0.0133562	Non-protein coding transcript%2C hold transcript~supported by CI502856 and CI722004
9270729	Os11g0172400	4.53354	0.118842	ab initio prediction with EST support
4336297	Os04g0498900	4.52252	6.08202e-15	supported by CI416868 and CI644496
4329011	Os02g0278400	4.50627	1.04988e-12	supported by AK067549
4337967	Os05g0177500	4.48138	0.0287559	supported by CI537044 and CI754480
9271826	Os11g0549685	4.43416	0.132969	supported by CI407970 and CI637284
4342418	Os07g0152700	4.43416	0.132969	ab initio prediction with EST support
novel.251	-	4.42135	0.0199921	-
9271083	Os04g0397800	4.37779	0.0343403	Non-protein coding transcript%2C unclassifiable transcript~supported by AK109584
4340181	Os06g0156700	4.3543	0.0666897	supported by AK107226
4352309	Os12g0508400	4.32741	0.149281	ab initio prediction with EST support
novel.990	-	4.24383	3.49082e-10	PF05754:Domain of unknown function (DUF834)
novel.1227	-	4.23929	8.40744e-23	-
4339203	Os05g0496100	4.20615	0.0337627	ab initio prediction with EST support
4349106	Os10g0514400	4.1541	0.0406637	supported by AK060321
9271832	Os02g0452000	4.07793	0.012373	Non-protein coding transcript%2C unclassifiable transcript~supported by AK063452
4328440	Os02g0170000	4.04697	0.101396	supported by AK065022
novel.1805	-	4.03107	3.34625e-06	PF05754:Domain of unknown function (DUF834)
4324064	Os01g0159600	4.02936	0.203105	supported by AK064055
4343804	Os07g0598400	4.00936	0.0576861	supported by AK072279
novel.1405	-	4.00082	0.11629	-
4327324	Os01g0195700	3.99327	0.108294	ab initio prediction with EST support
novel.1741	-	3.98949	0.0752142	-
9266911	Os10g0343500	3.95401	0.11888	ab initio prediction with EST support
4333256	Os03g0562400	3.95294	0.000283393	supported by AK063408
4350417	Os11g0439100	3.94737	5.36479e-07	ab initio prediction with EST support
9267546	Os07g0439700	3.93799	0.0664213	ab initio prediction with EST support
4341064	Os06g0484800	3.91464	0.0671039	ab initio prediction with EST support
9270773	Os02g0207500	3.89995	0.0101089	Non-protein coding transcript%2C unclassifiable transcript~supported by AK063064
9268431	Os10g0461600	3.89302	0.0753879	supported by CI450004 and CI672248
4341486	Os06g0607700	3.88786	0.146887	supported by AK106792
novel.1770	-	3.84498	0.000133847	-
novel.1395	-	3.8229	6.34958e-10	PF01095:Pectinesterase|PF02519:Auxin responsive protein
novel.950	-	3.81202	0.027098	-
4330390	Os02g0693700	3.80258	2.73828e-18	supported by AK103774
9269045	Os07g0560400	3.79772	0.248456	Non-protein coding transcript%2C unclassifiable transcript~supported by AK107443
9270878	Os03g0339800	3.79772	0.248456	tRNA-Ser
4337671	Os05g0124700	3.78364	0.0896172	supported by AK063257
4334724	Os03g0839400	3.77697	0.148375	supported by AK111413
novel.792	-	3.7739	0.00754733	-
4334954	Os04g0117300	3.76803	0.0802923	supported by AK109764
novel.414	-	3.75555	0.0288358	-
4324004	Os01g0967000	3.74898	0.0936428	ab initio prediction with EST support
9268613	Os10g0567900	3.73268	0.0239193	supported by AK064083
4338639	Os05g0381900	3.7278	0.0313711	supported by AK105553
4348379	Os10g0348600	3.72281	0.0431637	supported by AK106921
9269593	Os01g0605850	3.72245	0.0968339	supported by CI493374 and CI712830
4334500	Os03g0805900	3.72245	0.0968339	ab initio prediction with EST support
novel.260	-	3.70506	0.166011	-
9270633	Os03g0282201	3.67528	0.0138937	ab initio prediction with EST support
9266202	Os08g0422500	3.67454	0.00312562	supported by CI536897 and CI754340
4324706	Os01g0772100	3.63235	0.193935	supported by CI513116 and CI732085
novel.498	-	3.62805	0.285788	-
9269348	Os02g0468450	3.62805	0.285788	ab initio prediction with EST support
4332454	Os03g0283000	3.6014	0.187159	supported by AY332468
9271019	Os03g0809400	3.58682	0.0331388	supported by CI481715 and CI702132
9271421	Os10g0429500	3.57466	0.000161574	ab initio prediction with EST support
9272586	Os11g0123600	3.54393	1.77502e-06	supported by CI353530 and CI595330
9269454	Os07g0523550	3.53884	0.194558	supported by CI442531 and CI665646
4349905	Os11g0172700	3.53884	0.194558	ab initio prediction with EST support
4341345	Os06g0569900	3.53549	0.307475	supported by AK100964
4330938	Os02g0783000	3.52896	0.126592	supported by AK105110
novel.785	-	3.52125	0.127709	-
4333130	Os03g0421000	3.48986	0.145247	supported by AK073684
9271439	Os01g0165400	3.4681	0.213469	ab initio prediction with EST support
4339312	Os05g0515200	3.4681	0.213469	supported by AK062293
4328924	Os02g0257200	3.46018	0.0506542	supported by AK103494
4346073	Os08g0521600	3.45358	0.229387	supported by AK108208
novel.2626	-	3.43329	0.0551002	-
4339060	Os05g0468200	3.41484	0.101916	supported by AK105507
4330625	Os02g0731600	3.38907	0.132055	supported by AK058271
4326380	Os01g0593100	3.38318	0.058469	ab initio prediction with EST support
4332021	Os03g0210200	3.37726	0.232431	supported by AK111138
9272070	Os06g0605100	3.36343	6.19202e-16	ab initio prediction with EST support
9272443	Os02g0234000	3.36216	0.00556819	ab initio prediction with EST support
novel.1662	-	3.3564	0.23996	PF05699:hAT family C-terminal dimerisation region|PF14291:Domain of unknown function (DUF4371)
4328684	Os02g0207900	3.34796	0.0822773	supported by CI430776 and CI655717
9267142	Os06g0581450	3.34581	0.161568	Non-protein coding transcript%2C uncharacterized transcript~supported by CI532463 and CI750092
9267758	Os01g0264600	3.34079	0.0762683	supported by CI066965 and CI308855
novel.146	-	3.34018	0.162608	PF12435:Protein of unknown function (DUF3678)
4326424	Os01g0538200	3.34018	0.162608	ab initio prediction with EST support
4329465	Os02g0513700	3.33222	0.242227	ab initio prediction with EST support
4351361	Os12g0121600	3.31732	0.0209293	supported by AK072782
4332759	Os03g0336000	3.31313	0.360593	supported by AK100067
novel.559	-	3.30541	0.168924	PF01179:Copper amine oxidase, enzyme domain|PF00665:Integrase core domain|PF13976:GAG-pre-integrase domain|PF02728:Copper amine oxidase, N3 domain|PF07727:Reverse transcriptase (RNA-dependent DNA polymerase)|PF14223:gag-polypeptide of LTR copia-type|PF13961:Domain of unknown function (DUF4219)|PF00098:Zinc knuckle
4332128	Os03g0226800	3.298	0.264856	supported by CI518933 and CI737134
4350169	Os11g0241700	3.29799	0.116362	supported by AK068339
4352196	Os12g0468300	3.29559	0.132212	supported by CI312500 and CI564038
4342873	Os07g0262100	3.29066	0.171645	tRNA-Ser
novel.2090	-	3.28655	0.0776	-
novel.951	-	3.27529	0.186315	-
9272318	Os01g0221800	3.27529	0.186315	Non-protein coding transcript%2C uncharacterized transcript~supported by AK058478
9267482	Os07g0194350	3.26286	0.026918	supported by CI038809 and CI300443
4347369	Os09g0478000	3.24966	0.0725751	ab initio prediction with EST support
4335860	Os04g0429500	3.23402	0.279498	ab initio prediction with EST support
4324861	Os01g0849600	3.23151	0.0736242	supported by AK108159
4344329	Os07g0685500	3.23151	0.0741006	supported by AK070883
9267765	Os11g0138500	3.22101	0.0716762	ab initio prediction with EST support
novel.1067	-	3.21477	0.0435488	-
9267036	Os07g0132700	3.21362	0.384902	supported by CI404602 and CI634226
4344814	Os08g0178900	3.21362	0.384902	supported by CI413614 and CI641731
4351962	Os12g0273700	3.20511	7.21206e-26	supported by AK071152
4351108	Os11g0675200	3.18523	1.059e-05	ab initio prediction with EST support
4334867	Os03g0860700	3.17989	0.393786	ab initio prediction with EST support
4331213	Os02g0826000	3.1784	0.0244029	ab initio prediction with EST support
4332961	Os03g0377100	3.17629	0.137159	ab initio prediction with EST support
9266216	Os06g0178300	3.17615	5.88898e-05	ab initio prediction with EST support
9267908	Os04g0174200	3.15649	0.0276454	supported by CI440625 and CI664086
4345878	Os08g0485500	3.15598	0.0559392	supported by AF069773
4327184	Os01g0227800	3.15125	0.300685	ab initio prediction with EST support
9272177	Os03g0578500	3.14959	0.155313	ab initio prediction with EST support
4332789	Os03g0340600	3.14472	1.31512e-09	ab initio prediction with EST support
4351410	Os12g0130300	3.13991	0.0996347	ab initio prediction with EST support
4326107	Os01g0114400	3.1338	0.304839	ab initio prediction with EST support
4346882	Os09g0368500	3.12635	0.296582	supported by AK069392
4324348	Os01g0914700	3.10609	0.224816	supported by AK069261
9272073	Os01g0234001	3.10609	0.224816	Non-protein coding transcript%2C putative npRNA~supported by CI404764 and CI634370
9266919	Os06g0623200	3.0764	0.318861	supported by AK107469
9268921	Os05g0215066	3.0764	0.318861	ab initio prediction with EST support
4333793	Os03g0693900	3.0764	0.318861	ab initio prediction with EST support
4329788	Os02g0581600	3.0649	0.225195	supported by AK109205
4336959	Os04g0611700	3.0649	0.225195	supported by AY347879
4352921	Os12g0640000	3.0623	0.103599	ab initio prediction with EST support
4330584	Os02g0725500	3.05039	0.0470942	ab initio prediction with EST support
4340077	Os06g0141400	3.05015	0.426187	supported by AK121184
9271611	Os11g0495950	3.05015	0.426187	ab initio prediction with EST support
4347841	Os09g0559200	3.05015	0.426187	supported by AK109603
9269688	Os06g0478100	3.05015	0.426187	ab initio prediction with EST support
4328002	Os02g0104000	3.05015	0.426187	ab initio prediction with EST support
4335399	Os04g0291900	3.05015	0.426187	ab initio prediction with EST support
9272251	Os12g0233333	3.0407	0.230604	ab initio prediction with EST support
9266795	Os07g0556500	3.0407	0.230604	ab initio prediction with EST support
4327370	Os01g0837700	3.0407	0.230604	ab initio prediction with EST support
4341702	Os06g0653000	3.03202	0.329872	supported by AK070469
4341287	Os06g0556200	3.03202	0.329872	supported by AK071510
9266863	Os08g0426932	3.03202	0.329872	ab initio prediction with EST support
9272580	Os01g0310550	3.0241	0.0397649	Non-protein coding transcript%2C unclassifiable transcript~supported by AK099487
9270714	Os06g0483400	3.02282	0.24329	Non-protein coding transcript%2C unclassifiable transcript~supported by AK064294
4347618	Os09g0522000	3.01534	0.000460764	supported by AF300972
4348874	Os10g0472900	3.01341	0.324474	supported by AK120294
4343113	Os07g0446800	3.00181	0.337387	ab initio prediction with EST support
4324763	Os01g0873000	3.00181	0.337387	ab initio prediction with EST support
4337308	Os04g0664300	3.00181	0.337387	supported by AK110837
4345032	Os08g0240000	2.99442	0.329455	supported by AK061204
9271431	Os04g0457700	2.99442	0.329455	supported by CI480436 and CI700926
4325437	Os01g0374000	2.99391	0.0519468	supported by CI486748 and CI706993
4340944	Os06g0337100	2.99262	0.0211376	supported by AK061222
4330306	Os02g0677300	2.98568	0.000690495	supported by AK106041
9271094	Os05g0580100	2.97477	0.344284	supported by AK110644
3131393	atpI	2.97477	0.344284	-
novel.664	-	2.96126	0.11601	-
4337407	Os04g0677600	2.96122	0.114888	supported by CI451391 and CI673542
4348826	Os10g0463200	2.95196	0.00054901	supported by AK108201
4343973	Os07g0626800	2.95096	0.451246	supported by AK066185
9268284	Os02g0531300	2.95096	0.451246	supported by AK068180
novel.963	-	2.94424	4.54947e-17	-
4325284	Os01g0680100	2.94306	0.183149	supported by AK109677
4348461	Os10g0368100	2.9317	0.060044	supported by AK105198
4331147	Os02g0817400	2.9317	0.060044	supported by AK110894
9270289	Os01g0953801	2.91706	0.126188	ab initio prediction with EST support
9270311	Os03g0126850	2.91196	0.0527605	supported by CI426110 and CI652382
novel.2731	-	2.90351	0.135827	-
novel.662	-	2.90015	1.97118e-08	PF05754:Domain of unknown function (DUF834)
4326094	Os01g0116500	2.89718	0.088833	ab initio prediction with EST support
4326093	Os01g0116400	2.87233	0.00739741	supported by AK066041
novel.2691	-	2.86848	0.22394	-
novel.839	-	2.8683	0.0077642	PF05754:Domain of unknown function (DUF834)
4351694	Os12g0189400	2.85729	0.471444	supported by AK059037
9269191	Os01g0738700	2.85729	0.471444	ab initio prediction with EST support
9266818	Os07g0469700	2.85729	0.471444	ab initio prediction with EST support
9268490	Os10g0383200	2.85729	0.471444	ab initio prediction with EST support
4338211	Os05g0247800	2.84965	0.451899	supported by AK073843
4333997	Os03g0730500	2.83916	0.0185811	supported by AK066640
9267901	Os07g0407350	2.82976	0.159357	supported by CI438881 and CI662553
4330436	Os02g0701300	2.8294	0.0247955	supported by AK063983
novel.1109	-	2.82256	0.385206	-
4335562	Os04g0354600	2.80314	0.11517	supported by AK065894
9266472	Os01g0640132	2.80077	0.390896	ab initio prediction with EST support
4344616	Os08g0136500	2.79173	0.386726	supported by AK061187
4348542	Os10g0394100	2.79173	0.386726	supported by AK066208
novel.805	-	2.78734	6.53937e-06	-
9270634	Os08g0427000	2.7799	0.149567	Non-protein coding transcript%2C unclassifiable transcript~supported by AK072196
novel.1277	-	2.7799	0.149026	-
9267278	Os12g0636600	2.76958	0.161939	supported by AK111056
4326103	Os01g0113900	2.76068	0.401581	supported by AK068796
4334086	Os03g0745700	2.76068	0.401581	ab initio prediction with EST support
6450154	nad9	2.75823	0.22503	-
4333837	Os03g0702400	2.7471	0.398613	supported by AK108055
4333792	Os03g0693800	2.7471	0.398613	ab initio prediction with EST support
9272311	Os04g0172600	2.7471	0.398613	Non-protein coding transcript%2C putative npRNA~supported by AK121294
9267069	Os12g0105850	2.74424	0.172038	supported by CI426014 and CI652291
4336731	Os04g0574500	2.73898	0.0740561	supported by AK110934
4336189	Os04g0481700	2.7379	0.31828	supported by AK107554
4328028	Os02g0108000	2.73356	0.228801	supported by AK065886
4343047	Os07g0422100	2.72932	0.176146	supported by U57639
4349376	Os10g0560400	2.72834	0.492301	supported by AK109732
4335167	Os04g0206500	2.72834	0.492301	supported by AK110892
4345170	Os08g0285100	2.72834	0.492301	ab initio prediction with EST support
novel.2096	-	2.72214	0.231152	-
9266099	Os10g0458400	2.71616	0.323933	supported by CI422732 and CI649489
4327992	Os02g0102800	2.71616	0.323933	supported by AK070607
4325402	Os01g0954100	2.71059	0.234797	supported by AK062680
4345171	Os08g0285200	2.71055	0.235594	supported by AK112065
novel.2091	-	2.70855	0.191839	-
novel.1444	-	2.7018	2.65703e-15	PF00931:NB-ARC domain
6450155	ccmC	2.69162	0.419997	-
4334975	Os04g0121100	2.69162	0.419997	ab initio prediction with EST support
4331264	Os02g0833000	2.69162	0.419997	supported by AK107147
9268295	Os09g0129450	2.69162	0.419997	ab initio prediction with EST support
4351202	Os11g0702900	2.69162	0.419997	supported by AK109008
4351308	Os12g0113600	2.68662	0.127486	supported by AK107809
4325491	Os01g0766000	2.68578	0.263559	ab initio prediction with EST support
4341155	Os06g0517000	2.68472	0.0968713	ab initio prediction with EST support
4347753	Os09g0545000	2.68294	0.0941177	supported by AK069882
4348164	Os10g0164600	2.68234	0.41625	ab initio prediction with EST support
4344742	Os08g0164000	2.68234	0.41625	supported by AK106838
4341158	Os06g0517700	2.68234	0.41625	supported by CI534914 and CI752494
9267021	Os01g0684700	2.67691	0.125709	supported by CI521995 and CI739976
novel.1950	-	2.66915	0.0888341	PF00447:HSF-type DNA-binding
novel.544	-	2.66499	1.83446e-24	PF17123:RING-like zinc finger
4337963	Os05g0176800	2.66471	0.186119	ab initio prediction with EST support
9270642	Os10g0106701	2.66134	0.256235	ab initio prediction with EST support
4329545	Os02g0530500	2.65827	0.429053	supported by AK107488
4340567	Os06g0229800	2.65827	0.429053	supported by AF419099
4351593	Os12g0165400	2.65827	0.429053	ab initio prediction with EST support
4330299	Os02g0675100	2.65827	0.429053	supported by AK107953
9270601	Os02g0464900	2.65677	0.010259	ab initio prediction with EST support
4350938	Os11g0619800	2.65675	0.112413	supported by AK107437
4324823	Os01g0854400	2.65513	0.105244	supported by AK108330
9268764	Os04g0618400	2.65456	0.101784	supported by AK108024
9267966	Os01g0126300	2.64586	0.208927	ab initio prediction with EST support
4339240	Os05g0502000	2.63047	0.508451	ab initio prediction with EST support
6450171	mat-r	2.63047	0.508451	-
4348117	Os10g0149800	2.63047	0.508451	ab initio prediction with EST support
4338866	Os05g0428600	2.63047	0.508451	supported by AK106696
4349136	Os10g0519800	2.63047	0.508451	supported by AK108172
4337497	Os04g0690500	2.63047	0.508451	supported by AK105853
4352681	Os12g0592300	2.63047	0.508451	ab initio prediction with EST support
4350514	Os11g0481600	2.61632	0.00477855	supported by AK109900
4341941	Os06g0696500	2.61246	0.199008	supported by CI513404 and CI732353
9267470	Os01g0223350	2.61246	0.199008	supported by CI436454 and CI660776
4351786	Os12g0216000	2.60707	0.260164	supported by AK105304
novel.1804	-	2.58708	0.0944919	-
9269515	Os09g0400300	2.57487	0.199928	supported by AK067085
6450169	ccmFc	2.57278	0.195742	-
9268714	Os05g0523100	2.57278	0.195742	ab initio prediction with EST support
4342221	Os07g0109700	2.56975	0.0106852	supported by AK121072
9266732	Os02g0704700	2.56809	0.209691	tRNA-Ser
9269258	Os07g0606333	2.56093	0.00149254	Non-protein coding transcript%2C unclassifiable transcript~supported by CI039131 and CI300592
novel.1607	-	2.5606	4.48301e-05	PF02458:Transferase family
9268936	Os01g0796900	2.55622	0.209301	ab initio prediction with EST support
9271359	Os01g0128250	2.55453	0.0329724	Non-protein coding transcript%2C unclassifiable transcript~supported by AK120005
4337233	Os04g0651500	2.55395	0.215575	ab initio prediction with EST support
9269390	Os06g0139400	2.54916	0.280319	supported by AK110768
4350006	Os11g0200000	2.54398	0.216425	supported by AK064282
6450128	rps1	2.5353	0.0755548	-
4346780	Os09g0339100	2.5254	0.0355989	ab initio prediction with EST support
novel.2190	-	2.52015	0.0231687	-
9267504	Os07g0409200	2.51454	0.301968	supported by AK119912
9266591	Os02g0226500	2.51131	0.0237877	Non-protein coding transcript%2C unclassifiable transcript~supported by AK121267
4343159	Os07g0459000	2.51046	0.217773	supported by AK066176
4342449	Os07g0160100	2.50999	0.290287	supported by AF098752
4336736	Os04g0576300	2.50961	0.032638	supported by CI444417 and CI667203
4347102	Os09g0424200	2.49245	0.224512	supported by AK107431
novel.1601	-	2.48611	0.165266	-
4331421	Os03g0119100	2.48287	0.162613	supported by AK069519
4346434	Os09g0124800	2.48201	0.155674	supported by AK068333
9272603	Os05g0198100	2.47752	0.391952	supported by AK069149
9267904	Os08g0210500	2.46928	0.152772	Non-protein coding transcript%2C unclassifiable transcript~supported by AK106460
4345250	Os08g0318600	2.46876	0.0723962	ab initio prediction with EST support
novel.1171	-	2.46533	0.0550004	PF03140:Plant protein of unknown function
9266331	Os05g0467800	2.45874	0.114777	ab initio prediction with EST support
4343147	Os07g0456900	2.45286	0.321486	supported by AK101301
4329649	Os02g0554200	2.44842	0.00492461	ab initio prediction with EST support
4336467	Os04g0528200	2.44256	0.120687	supported by AK064693
novel.815	-	2.43969	0.540697	PF13456:Reverse transcriptase-like|PF13966:zinc-binding in reverse transcriptase
4324788	Os01g0864100	2.43969	0.540697	supported by AK064616
9268827	Os04g0306166	2.43969	0.540697	ab initio prediction with EST support
4334965	Os04g0119000	2.43969	0.540697	supported by AK062143
9269610	Os09g0424850	2.43969	0.540697	supported by CI403261 and CI633244
4344122	Os07g0649600	2.43969	0.540697	ab initio prediction with EST support
9272084	Os01g0884200	2.43969	0.540697	Non-protein coding transcript%2C unclassifiable transcript~supported by AK064579
4326948	Os01g0930800	2.43482	0.0173683	supported by AK070499
9271488	Os12g0275500	2.43236	0.311691	supported by AK063250
9267250	Os03g0279950	2.43226	0.310099	supported by CI439047 and CI662703
novel.1507	-	2.43226	0.310099	-
4347072	Os09g0418500	2.41499	0.261413	ab initio prediction with EST support
9268301	Os06g0601600	2.41255	0.312806	supported by CI426890 and CI653131
novel.2049	-	2.4044	0.000278208	-
novel.2478	-	2.39676	0.0492166	-
4335333	Os04g0267600	2.39669	0.501723	supported by AK071614
9266051	Os10g0408300	2.39669	0.501723	detected by tRNAscan-SE
4351030	Os11g0648700	2.39669	0.501723	supported by AK106845
novel.1626	-	2.39438	0.295242	-
4350343	Os11g0306300	2.39281	0.319614	supported by AK109384
9268729	Os03g0611100	2.38371	3.80814e-05	Non-protein coding transcript%2C unclassifiable transcript~supported by AK102950
novel.258	-	2.38206	0.0306599	-
4326810	Os01g0341300	2.37775	0.00104429	supported by AK070629
9270721	Os08g0547050	2.37712	0.258457	supported by CI440363 and CI663804
9272553	Os07g0133000	2.37708	0.25706	supported by AK108625
4331649	Os03g0152300	2.36761	0.50963	supported by AK070875
4337832	Os05g0151100	2.36761	0.50963	ab initio prediction with EST support
9267262	Os12g0236666	2.36761	0.50963	supported by CI343602 and CI589005
4344330	Os07g0685600	2.36761	0.50963	supported by AK121312
4350801	Os11g0586800	2.36761	0.50963	ab initio prediction with EST support
4347619	Os09g0522100	2.36744	0.0215397	ab initio prediction with EST support
4342579	Os07g0184200	2.35583	0.512924	supported by AK106871
9267342	Os12g0145632	2.35583	0.512924	ab initio prediction with EST support
9266755	Os12g0541250	2.35583	0.512924	Non-protein coding transcript%2C unclassifiable transcript~supported by AK105215
9270592	Os04g0286800	2.35181	0.425673	supported by CI523070 and CI741105
4327617	Os01g0822900	2.34989	0.263225	supported by AK120044
4348845	Os10g0466500	2.34595	0.0798616	supported by AK100335
4337391	Os04g0675700	2.34468	0.266794	ab initio prediction with EST support
4325784	Os01g0301500	2.33458	0.335602	supported by AK064623
4344507	Os08g0114100	2.33097	0.267633	supported by AK099560
9272329	Os11g0123066	2.32812	0.000483684	supported by CI416970 and CI644562
4334225	Os03g0765900	2.32608	0.0049617	supported by AK058858
novel.918	-	2.32561	0.441226	-
9268900	Os08g0114000	2.32561	0.441226	supported by AK107979
4339374	Os05g0525000	2.32561	0.441226	ab initio prediction with EST support
9267599	Os01g0659400	2.32293	0.161969	Non-protein coding transcript%2C putative npRNA~supported by AK064418
9271598	Os02g0593150	2.32291	0.339678	ab initio prediction with EST support
9271185	Os08g0265000	2.31965	8.41361e-06	Non-protein coding transcript%2C unclassifiable transcript~supported by AK070072
9268176	Os07g0457200	2.31662	0.0550257	Non-protein coding transcript%2C putative npRNA~supported by AK106645
novel.220	-	2.31631	0.285677	-
novel.1882	-	2.31589	0.299251	-
9271335	Os01g0829300	2.3136	0.562537	ab initio prediction with EST support
9272029	Os10g0110800	2.3136	0.562537	supported by AK070621
novel.961	-	2.3136	0.562537	PF10536:Plant mobile domain
4343351	Os07g0510300	2.3136	0.562537	ab initio prediction with EST support
4339781	Os05g0589500	2.3136	0.562537	supported by AK105542
9272498	Os04g0376200	2.3136	0.562537	ab initio prediction with EST support
4333433	Os03g0610700	2.3136	0.562537	supported by AK121227
4324207	Os01g0584700	2.3136	0.562537	ab initio prediction with EST support
4347203	Os09g0446400	2.3136	0.562537	ab initio prediction with EST support
9270553	Os01g0800233	2.3136	0.562537	ab initio prediction with EST support
4333375	Os03g0596400	2.31298	0.150006	supported by AK107535
4331670	Os03g0156600	2.30823	0.3369	supported by AK105367
9267003	Os06g0237600	2.30536	0.196054	ab initio prediction with EST support
novel.2761	-	2.29681	0.217793	-
novel.232	-	2.29551	0.529379	PF03732:Retrotransposon gag protein
novel.494	-	2.29551	0.529379	-
9270051	Os07g0417600	2.29551	0.529379	supported by CI533526 and CI751116
4327227	Os01g0924700	2.29551	0.529379	supported by AK107827
4337224	Os04g0650200	2.29551	0.529379	supported by AK109786
4336291	Os04g0498100	2.29551	0.529379	ab initio prediction with EST support
4352903	Os12g0637900	2.29551	0.529379	ab initio prediction with EST support
9269807	Os02g0616501	2.29551	0.529379	ab initio prediction with EST support
9267253	Os05g0251200	2.29551	0.529379	ab initio prediction with EST support
9267975	Os06g0498150	2.29551	0.529379	ab initio prediction with EST support
9270932	Os05g0137100	2.28317	0.532841	supported by AK110841
4346903	Os09g0373300	2.28317	0.532841	ab initio prediction with EST support
9268694	Os06g0122900	2.28317	0.532841	ab initio prediction with EST support
4329387	Os02g0491300	2.28272	0.135472	supported by CI445702 and CI668267
4343963	Os07g0625500	2.27672	0.364225	supported by AK064628
9269339	Os04g0115000	2.27017	0.00584244	ab initio prediction with EST support
4334664	Os03g0830600	2.2559	0.450297	supported by AK107563
4334330	Os03g0783100	2.25375	0.0114593	supported by AK111430
9266785	Os07g0567801	2.25185	0.541403	supported by CI534869 and CI752440
4331362	Os03g0111300	2.25185	0.541403	supported by AK062506
4341101	Os06g0497200	2.25185	0.541403	ab initio prediction with EST support
4349539	Os11g0103400	2.25185	0.541403	ab initio prediction with EST support
9271652	Os05g0565300	2.25185	0.541403	tRNA-Arg
4350137	Os11g0231600	2.25185	0.541403	supported by AK121872
9270127	Os03g0289850	2.25185	0.541403	Non-protein coding transcript%2C unclassifiable transcript~supported by AK110790
9266111	Os03g0735600	2.25185	0.541403	supported by AY575551
9269364	Os01g0763800	2.24623	0.213415	supported by AK069980
4351783	Os12g0211600	2.2447	0.170051	supported by AK106666
novel.237	-	2.24081	0.083286	-
novel.1541	-	2.23875	0.108249	PF00416:Ribosomal protein S13/S18
4340754	Os06g0277600	2.23102	0.0702444	supported by AK070092
4343091	Os07g0440100	2.22968	3.6867e-07	supported by CI041517 and CI301767
4336082	Os04g0464300	2.22744	0.204996	supported by AK111143
9266879	Os02g0676450	2.22391	0.0637428	Non-protein coding transcript%2C putative npRNA~supported by CI440408 and CI663847
9267350	Os04g0310000	2.21801	0.57936	ab initio prediction with EST support
4337045	Os04g0623200	2.21801	0.57936	supported by AK105231
4341211	Os06g0535100	2.21801	0.57936	ab initio prediction with EST support
novel.3	-	2.21801	0.57936	-
novel.1310	-	2.21801	0.57936	-
4332282	Os03g0254000	2.21801	0.57936	supported by CI535253 and CI752850
4351428	Os12g0133300	2.21801	0.57936	ab initio prediction with EST support
4328243	Os02g0138100	2.21801	0.57936	ab initio prediction with EST support
9271469	Os03g0138600	2.21801	0.57936	ab initio prediction with EST support
4341118	Os06g0502800	2.21801	0.57936	ab initio prediction with EST support
novel.1470	-	2.21801	0.57936	-
4347056	Os09g0415000	2.21346	0.462378	supported by AK106390
4345954	Os08g0501000	2.21005	0.17876	ab initio prediction with EST support
novel.1576	-	2.1955	0.194068	PF00201:UDP-glucoronosyl and UDP-glucosyl transferase
novel.1641	-	2.19471	0.000769191	PF00685:Sulfotransferase domain
4338145	Os05g0226000	2.18941	0.141983	supported by CI356113 and CI597400
novel.2576	-	2.18386	0.00686693	-
4333260	Os03g0563400	2.17682	0.266864	supported by CI408344 and CI637455
9266676	Os11g0697400	2.1715	0.117355	supported by CI406382 and CI635998
4338923	Os05g0441400	2.17131	0.0017674	supported by AK108756
9269491	Os04g0201500	2.16976	0.199127	ab initio prediction with EST support
4326009	Os01g0126000	2.16041	0.38367	Non-protein coding transcript%2C putative npRNA~supported by AK109441
9270053	Os12g0266800	2.16041	0.38367	supported by CI433962 and CI658589
4333713	Os03g0678100	2.14968	0.0572197	ab initio prediction with EST support
novel.1482	-	2.14581	0.000212069	-
4333008	Os03g0388800	2.14554	0.000613542	ab initio prediction with EST support
4338991	Os05g0457000	2.14185	3.71948e-07	supported by AK110966
9268578	Os02g0590250	2.14087	0.33589	supported by CI428672 and CI654202
9266274	Os06g0124300	2.1407	0.333299	supported by CI435286 and CI659716
9271810	Os11g0706800	2.13712	0.389876	ab initio prediction with EST support
9266148	Os12g0283300	2.13374	0.0288303	supported by CI406903 and CI636500
novel.1506	-	2.12688	0.395694	-
9272578	Os07g0616100	2.12678	0.392576	Non-protein coding transcript%2C unclassifiable transcript~supported by AK064501
4336062	Os04g0461900	2.12678	0.392576	supported by AK064527
4337160	Os04g0639300	2.12356	0.269975	supported by AK058483
4343800	Os07g0598000	2.1227	0.00111063	supported by AK106089
novel.60	-	2.11862	0.0617544	-
4349104	Os10g0513400	2.11841	0.331705	ab initio prediction with EST support
4324557	Os01g0963200	2.11498	0.148741	ab initio prediction with EST support
4351816	Os12g0226400	2.11409	0.0467812	ab initio prediction with EST support
9272563	Os08g0327501	2.11317	1.88969e-13	supported by CI447001 and CI669524
novel.476	-	2.11232	0.3253	PF07893:Protein of unknown function (DUF1668)
4325734	Os01g0368900	2.1108	0.284613	supported by AK107858
9272287	Os03g0626050	2.1108	0.284613	supported by CI414761 and CI642742
9270670	Os08g0173700	2.10704	0.220408	supported by CI445515 and CI668094
4346008	Os08g0511200	2.10243	0.33693	ab initio prediction with EST support
4344651	Os08g0144100	2.10141	0.211536	supported by AK071435
4352802	Os12g0616800	2.10006	0.32263	supported by AK070105
novel.2376	-	2.09533	0.0899872	-
4332232	Os03g0245200	2.08872	0.245804	supported by AK062288
4343264	Os07g0490100	2.08576	0.405663	supported by AK072018
4337183	Os04g0644000	2.08576	0.405663	supported by AK100283
4331178	Os02g0821500	2.08182	0.0611239	ab initio prediction with EST support
9272734	Os08g0437200	2.08139	0.0387285	ab initio prediction with EST support
4332825	Os03g0347500	2.08032	6.46862e-11	supported by AK109114
4338642	Os05g0382400	2.07794	0.0517176	supported by AK107158
4345014	Os08g0235600	2.07196	0.41885	ab initio prediction with EST support
9269532	Os06g0279950	2.07022	0.0999209	supported by CI435880 and CI660279
4339974	Os06g0127100	2.07017	0.042565	supported by AY327040
novel.1200	-	2.06738	0.00344731	PF00931:NB-ARC domain
4337836	Os05g0152900	2.06729	0.230881	ab initio prediction with EST support
4328601	Os02g0194400	2.06588	0.000171775	supported by AK110011
9270954	Os11g0102650	2.06432	0.0108555	supported by CI532239 and CI749871
4348671	Os10g0425900	2.06362	0.353623	supported by AK107342
novel.1841	-	2.05687	3.11077e-05	-
9272166	Os08g0400250	2.05556	0.271865	supported by CI033174 and CI297608
novel.1969	-	2.05371	0.166747	-
novel.2065	-	2.04359	0.350375	-
novel.1085	-	2.04316	0.429904	-
9267053	Os06g0100266	2.03841	0.00197499	ab initio prediction with EST support
novel.1479	-	2.03785	5.60901e-05	PF04195:Putative gypsy type transposon
4349705	Os11g0135000	2.03644	2.37159e-12	supported by AK121911
4332378	Os03g0269300	2.03029	0.35523	supported by AK111884
9269075	Os09g0569000	2.02977	0.127691	Non-protein coding transcript%2C uncharacterized transcript~supported by AK108627
4329766	Os02g0578400	2.02313	0.0147827	ab initio prediction with EST support
4352305	Os12g0507700	2.02293	0.0992251	ab initio prediction with EST support
novel.657	-	2.02194	0.0134851	PF08711:TFIIS helical bundle-like domain
9271491	Os06g0105200	2.01805	0.435648	supported by CI013885 and CI291888
4345305	Os08g0335200	2.01796	0.436886	supported by AK110961
4348735	Os10g0443000	2.01468	0.348393	ab initio prediction with EST support
4331257	Os02g0832000	2.01323	0.0315508	supported by AK069127
9268216	Os08g0433000	2.01267	0.0196651	ab initio prediction with EST support
novel.2018	-	2.00688	3.0512e-05	-
9271713	Os07g0141200	2.00595	1.8317e-05	supported by CI072070 and CI310247
4342288	Os07g0122000	1.99484	4.24564e-08	supported by AK102508
4334900	Os04g0103800	1.99397	0.5189	supported by AK110629
9271148	Os03g0118700	1.99389	0.520181	ab initio prediction with EST support
9272547	Os06g0132200	1.99336	0.0836421	Non-protein coding transcript%2C unclassifiable transcript~supported by AK062713
4342732	Os07g0217800	1.99239	0.0390769	supported by AK108654
4341410	Os06g0589900	1.98112	0.162959	supported by AK062501
9267732	Os01g0110050	1.97223	0.00990533	supported by CI437736 and CI661867
4352666	Os12g0587300	1.97113	0.0635854	ab initio prediction with EST support
4335679	Os04g0390800	1.97022	0.337435	supported by AK108276
9271836	Os10g0455800	1.96965	0.0689404	ab initio prediction with EST support
novel.2634	-	1.96946	0.32457	-
4347219	Os09g0449800	1.96931	0.00873717	supported by AK059044
9271584	Os02g0494400	1.96564	0.0162862	ab initio prediction with EST support
9271473	Os01g0181900	1.96307	0.253935	ab initio prediction with EST support
9269269	Os04g0269100	1.96073	0.0561558	ab initio prediction with EST support
4334450	Os03g0800400	1.95741	0.0793005	supported by AK071430
4326483	Os01g0353400	1.95667	0.182731	ab initio prediction with EST support
4336845	Os04g0595000	1.95597	0.341192	supported by AK106907
9271748	Os06g0324150	1.9545	0.100907	supported by CI481286 and CI701662
novel.104	-	1.95377	0.0817424	-
novel.469	-	1.95321	0.225985	-
4338641	Os05g0382200	1.95287	6.55734e-06	ab initio prediction with EST support
9269463	Os02g0553400	1.94826	0.0919952	Non-protein coding transcript%2C unclassifiable transcript~supported by AK110958
novel.2416	-	1.94689	0.212744	-
4336721	Os04g0572400	1.94231	0.0339454	supported by AY114110
novel.173	-	1.93042	0.0260474	PF04827:Plant transposon protein
novel.296	-	1.93038	0.157125	-
novel.287	-	1.91639	0.029784	-
novel.1298	-	1.9156	0.32154	PF03254:Xyloglucan fucosyltransferase
4337501	Os04g0691000	1.90028	0.041003	supported by AK063241
4346532	Os09g0256100	1.89951	0.00794155	ab initio prediction with EST support
4342223	Os07g0110000	1.89914	6.21126e-41	supported by AK066728
9272642	Os04g0684400	1.89627	0.339382	ab initio prediction with EST support
novel.1526	-	1.89624	0.116302	-
9270273	Os11g0233900	1.89352	0.320091	supported by CI415155 and CI643141
novel.2261	-	1.89282	0.336835	-
novel.1432	-	1.89109	0.00863102	-
4324764	Os01g0873100	1.89101	0.0812221	supported by AK070841
4352352	Os12g0517100	1.89066	0.0549678	supported by AK073020
novel.2093	-	1.88997	0.547361	-
9272522	Os02g0186333	1.88997	0.547361	ab initio prediction with EST support
4348617	Os10g0413900	1.8898	0.54527	supported by AK110942
9272571	Os01g0252250	1.88695	0.00247031	supported by CI516452 and CI735052
9270307	Os05g0321600	1.88689	0.0720934	supported by AK062802
4351165	Os11g0692500	1.88625	0.292744	ab initio prediction with EST support
novel.2165	-	1.8816	0.224854	-
4335032	Os04g0155200	1.87988	0.075203	ab initio prediction with EST support
4348014	Os10g0125600	1.87421	0.350662	supported by AK064175
9267587	Os08g0410900	1.87419	0.239985	Non-protein coding transcript%2C uncharacterized transcript~supported by AK106713
4335172	Os04g0208500	1.8739	0.097086	supported by AK106410
4340890	Os06g0320200	1.87377	0.0410972	supported by CI440441 and CI663890
9267846	Os01g0728100	1.87116	0.00457915	supported by AK070946
novel.2588	-	1.87051	0.285188	PF12776:Myb/SANT-like DNA-binding domain
4346530	Os09g0255800	1.86794	0.420584	supported by AK106263
4324159	Os01g0733500	1.86364	0.16054	supported by AK106043
4351550	Os12g0157700	1.86061	0.0314627	ab initio prediction with EST support
novel.1658	-	1.8587	0.00469498	-
4349919	Os11g0175700	1.85517	0.485246	supported by AB071804
4327112	Os01g0252700	1.85489	0.481947	ab initio prediction with EST support
novel.321	-	1.85184	0.182778	-
4335799	Os04g0414700	1.84987	0.646082	supported by AK058848
novel.2375	-	1.84987	0.646082	-
9269095	Os07g0547300	1.84987	0.646082	detected by tRNAscan-SE
4337415	Os04g0678700	1.84987	0.646082	supported by AK103940
4343185	Os07g0468500	1.84987	0.646082	supported by AK073028
novel.1108	-	1.84987	0.646082	-
4347442	Os09g0491900	1.84987	0.646082	supported by AK106612
novel.1192	-	1.84987	0.646082	-
4345470	Os08g0389500	1.84987	0.646082	supported by AK111829
4338720	Os05g0399700	1.84987	0.646082	supported by AK071196
9271744	Os08g0270433	1.84987	0.646082	ab initio prediction with EST support
9270229	Os01g0238400	1.84987	0.646082	supported by AK062747
4348510	Os10g0384600	1.84987	0.646082	supported by AK071078
4331782	Os03g0172200	1.84987	0.646082	supported by AK069130
9267564	Os05g0502400	1.84987	0.646082	tRNA-Asp
9268579	Os01g0596666	1.84987	0.646082	ab initio prediction with EST support
4347884	Os09g0567100	1.84987	0.646082	supported by AK069269
4334098	Os03g0747500	1.84987	0.646082	supported by AK108009
4345799	Os08g0469000	1.84962	0.0705573	ab initio prediction with EST support
6450183	atp1	1.84303	0.292329	-
novel.1353	-	1.84097	2.38969e-06	-
9266088	Os10g0541400	1.83974	0.401504	tRNA-Lys
9267951	Os05g0297500	1.8376	0.00202573	supported by CI447540 and CI669949
4330480	Os02g0709000	1.83668	0.350271	ab initio prediction with EST support
4347888	Os09g0567600	1.83605	0.213122	supported by AK106807
novel.838	-	1.83516	0.175686	-
novel.1193	-	1.83515	0.202267	-
9266048	Os02g0715100	1.83492	0.293967	tRNA-Gln
9270274	Os05g0129800	1.83455	0.49106	supported by CI446332 and CI668795
4352176	Os12g0457500	1.83455	0.49106	supported by AK073212
4335416	Os04g0299500	1.83433	0.487714	supported by AK107909
9270397	Os11g0105750	1.83378	2.16411e-09	supported by AK072914
novel.987	-	1.82875	0.000954224	-
4344597	Os08g0132400	1.82768	0.30288	supported by AK111258
novel.2393	-	1.82412	1.17948e-20	PF01476:LysM domain|PF07714:Protein tyrosine kinase
4325037	Os01g0900400	1.82407	0.407488	supported by CI534099 and CI751668
4340430	Os06g0205100	1.8188	0.363395	supported by Y15219
4343171	Os07g0464200	1.81585	0.507366	supported by CI455070 and CI677122
9268425	Os10g0205801	1.81526	0.177825	ab initio prediction with EST support
4342394	Os07g0146800	1.81498	0.107837	Non-protein coding transcript%2C putative npRNA~supported by AK106695
4326047	Os01g0122000	1.81403	0.100473	supported by AK109465
9269185	Os01g0645400	1.80591	0.00392291	supported by AK105488
9267374	Os07g0136866	1.80583	0.169346	ab initio prediction with EST support
9266084	Os12g0435000	1.80305	0.437371	ab initio prediction with EST support
novel.822	-	1.80305	0.437371	-
9271998	Os09g0337100	1.80305	0.437371	detected by tRNAscan-SE
9272118	Os11g0291900	1.80137	0.00235551	Non-protein coding transcript%2C unclassifiable transcript~supported by AK063221
9267388	Os08g0410000	1.79737	0.50173	tRNA-Lys
novel.2722	-	1.79719	0.2202	-
novel.2661	-	1.79045	0.657111	PF03016:Exostosin family
novel.2438	-	1.79045	0.657111	-
4324276	Os01g0232000	1.79045	0.657111	supported by CI471600 and CI692392
4342849	Os07g0252300	1.79045	0.657111	Non-protein coding transcript%2C unclassifiable transcript~supported by AK099505
4340998	Os06g0360300	1.79045	0.657111	supported by AK105919
4341367	Os06g0574900	1.79045	0.657111	supported by AK109218
9268674	Os10g0115200	1.79045	0.657111	ab initio prediction with EST support
9268837	Os04g0188433	1.79045	0.657111	supported by CI414779 and CI642763
novel.777	-	1.79045	0.657111	-
4352690	Os12g0595300	1.79045	0.657111	supported by AK106840
9272338	Os07g0418100	1.79045	0.657111	ab initio prediction with EST support
9266535	Os01g0234850	1.79045	0.657111	supported by CI451019 and CI673180
4349982	Os11g0192400	1.79045	0.657111	supported by AK100252
9270333	Os01g0222001	1.7903	0.424361	Non-protein coding transcript%2C unclassifiable transcript~supported by CI449818 and CI672061
9266317	Os05g0130300	1.78425	0.111014	supported by AK121958
novel.1599	-	1.78424	0.496863	-
4351206	Os11g0703500	1.78424	0.496863	supported by AK062888
4346495	Os09g0247500	1.77975	0.00250146	supported by AK109296
9270100	Os02g0323000	1.77931	0.00866569	supported by AK064221
4347274	Os09g0458700	1.77595	0.445441	supported by CI425062 and CI651522
novel.1237	-	1.77595	0.445441	-
4337455	Os04g0684600	1.77571	0.0134934	supported by AK111337
novel.189	-	1.77174	0.00660798	PF14009:Domain of unknown function (DUF4228)
novel.1160	-	1.76806	0.0215698	-
4350326	Os11g0300700	1.76799	0.000134136	supported by AK108339
4341079	Os06g0490000	1.76759	0.000684805	supported by AK105534
9271408	Os07g0684500	1.76714	0.577782	Non-protein coding transcript%2C unclassifiable transcript~supported by AK060591
9271737	Os11g0494966	1.76711	0.581322	ab initio prediction with EST support
4341089	Os06g0493700	1.76537	0.395299	supported by AK109204
9272613	Os11g0105600	1.76454	0.243309	ab initio prediction with EST support
4337707	Os05g0130400	1.76453	0.428487	supported by AK064692
9268946	Os09g0412601	1.75943	2.94861e-08	supported by CI038552 and CI300326
4329236	Os02g0440900	1.75798	0.0302862	supported by CI357650 and CI598739
9270921	Os02g0226400	1.75601	0.45017	Non-protein coding transcript%2C unclassifiable transcript~supported by AK066447
9266345	Os05g0457400	1.75598	0.451383	ab initio prediction with EST support
4339944	Os06g0119600	1.75215	0.173473	supported by AK066409
novel.1946	-	1.74993	0.00447777	-
4332767	Os03g0336900	1.74923	0.0279082	ab initio prediction with EST support
4337477	Os04g0687200	1.74914	0.000230917	supported by AK060697
4333055	Os03g0399900	1.74893	0.0703975	supported by AK099576
4347525	Os09g0508200	1.7485	0.205797	supported by AK064705
9272219	Os04g0392700	1.74672	0.665267	Non-protein coding transcript%2C putative npRNA~supported by CI440310 and CI663755
4341428	Os06g0595700	1.74672	0.665267	ab initio prediction with EST support
novel.2352	-	1.74672	0.665267	-
4349109	Os10g0515000	1.74672	0.665267	supported by AK121092
4336075	Os04g0463400	1.74672	0.665267	supported by AK059730
novel.2596	-	1.74672	0.665267	PF13952:Domain of unknown function (DUF4216)
4341518	Os06g0612300	1.74672	0.665267	supported by AK071104
4342354	Os07g0136500	1.74672	0.665267	supported by CI045710 and CI303294
4352818	Os12g0621100	1.74672	0.665267	supported by AK070737
9271574	Os12g0221501	1.74672	0.665267	Non-protein coding transcript%2C unclassifiable transcript~supported by CI543361 and CI760237
9266575	Os03g0421700	1.74672	0.665267	ab initio prediction with EST support
4346883	Os09g0368900	1.74672	0.665267	supported by CI526987 and CI744665
9270923	Os06g0122001	1.74672	0.665267	supported by CI485507 and CI705723
4335236	Os04g0235600	1.74672	0.665267	supported by AK110794
9270049	Os03g0227966	1.74339	0.0714161	ab initio prediction with EST support
4329532	Os02g0528200	1.74294	7.62177e-17	supported by D16201
4345701	Os08g0443800	1.74233	0.129813	supported by AK110630
4347765	Os09g0547000	1.7404	0.384089	supported by AK062728
4327928	Os01g0565800	1.73082	0.0516441	ab initio prediction with EST support
9267057	Os10g0539350	1.72945	0.0982658	Non-protein coding transcript%2C unclassifiable transcript~supported by CI481662 and CI702082
9271726	Os02g0702300	1.72916	0.668552	supported by AK100068
4346785	Os09g0341100	1.72916	0.668552	ab initio prediction with EST support
4329395	Os02g0492900	1.72916	0.668552	supported by AK110813
4350834	Os11g0593600	1.72916	0.668552	supported by AK071707
4339913	Os06g0114400	1.72916	0.668552	ab initio prediction with EST support
4339662	Os05g0570900	1.72916	0.668552	ab initio prediction with EST support
4325137	Os01g0755500	1.72916	0.668552	supported by AB071807
novel.2266	-	1.72916	0.668552	-
9266228	Os10g0378050	1.72916	0.668552	ab initio prediction with EST support
4343399	Os07g0520300	1.72916	0.668552	supported by AK109627
9268792	Os01g0954600	1.72916	0.668552	supported by CI442146 and CI665304
4328307	Os02g0150000	1.72916	0.668552	ab initio prediction with EST support
4348937	Os10g0484800	1.72916	0.668552	supported by X91811
4351972	Os12g0276300	1.72916	0.668552	supported by AK109655
4333185	Os03g0434500	1.72916	0.668552	ab initio prediction with EST support
9270126	Os01g0115750	1.72916	0.668552	ab initio prediction with EST support
4330704	Os02g0744000	1.72916	0.668552	supported by AK064898
4325510	Os01g0675000	1.72916	0.668552	supported by AK100701
novel.2697	-	1.72916	0.668552	PF13855:Leucine rich repeat|PF08263:Leucine rich repeat N-terminal domain
4344942	Os08g0208300	1.72916	0.668552	ab initio prediction with EST support
9271381	Os12g0633250	1.72916	0.668552	supported by AK100870
novel.1998	-	1.72916	0.668552	-
4342144	Os06g0730000	1.72916	0.668552	supported by CI510652 and CI729848
9270709	Os07g0436100	1.72916	0.668552	Non-protein coding transcript%2C unclassifiable transcript~supported by CI412811 and CI641168
9270851	Os08g0162450	1.72916	0.668552	ab initio prediction with EST support
4330830	Os02g0765300	1.72916	0.668552	supported by M81143
4332976	Os03g0381000	1.72916	0.668552	supported by AK069332
4351317	Os12g0115000	1.72916	0.668552	supported by X83434
4338327	Os05g0296200	1.72916	0.668552	supported by AK064523
4348148	Os10g0159000	1.72916	0.668552	ab initio prediction with EST support
9270369	Os07g0605900	1.72916	0.668552	ab initio prediction with EST support
4333822	Os03g0700600	1.72916	0.668552	supported by AK107009
9270202	Os11g0171600	1.72916	0.668552	tRNA-His
4335493	Os04g0329300	1.72916	0.668552	ab initio prediction with EST support
4334004	Os03g0732000	1.72537	7.0566e-13	ab initio prediction with EST support
4329317	Os02g0465000	1.72489	0.51189	ab initio prediction with EST support
4342192	Os07g0105600	1.72475	0.514231	supported by AK068377
9269573	Os04g0278101	1.72467	0.515631	ab initio prediction with EST support
novel.1384	-	1.72414	0.0223323	-
9268324	Os01g0537250	1.72158	0.0267807	supported by CI419541 and CI646652
9271784	Os02g0602700	1.72119	0.0196811	Non-protein coding transcript%2C unclassifiable transcript~supported by AK064479
4342631	Os07g0192800	1.71825	0.337032	ab initio prediction with EST support
9270772	Os07g0144200	1.71807	0.205526	ab initio prediction with EST support
4325707	Os01g0370200	1.71679	0.0147142	ab initio prediction with EST support
4351136	Os11g0685300	1.71578	0.383341	supported by AK108918
4350123	Os11g0227600	1.71531	0.0141154	supported by AK101375
novel.864	-	1.70564	0.00736188	-
novel.42	-	1.70242	0.0438169	PF03108:MuDR family transposase|PF10536:Plant mobile domain|PF10551:MULE transposase domain
4345845	Os08g0479400	1.70241	0.525515	supported by AK109528
4328164	Os02g0127300	1.70241	0.525515	Non-protein coding transcript%2C unclassifiable transcript~supported by AK107837
9268117	Os04g0500400	1.70212	0.529195	ab initio prediction with EST support
9266276	Os03g0269400	1.7002	0.450511	supported by AK106776
4350429	Os11g0444000	1.69811	0.000874317	supported by AK099588
9272096	Os12g0244700	1.69753	0.0321065	Non-protein coding transcript%2C uncharacterized transcript~supported by AK109575
9266135	Os06g0500100	1.69662	4.12157e-05	Non-protein coding transcript%2C unclassifiable transcript~supported by CI311954 and CI563489
4343840	Os07g0603700	1.69428	0.0697403	ab initio prediction with EST support
9269148	Os11g0505101	1.69127	0.0301058	Non-protein coding transcript%2C unclassifiable transcript~supported by CI439333 and CI662994
4348341	Os10g0334500	1.68939	0.542132	ab initio prediction with EST support
4348037	Os10g0130800	1.68853	0.00474465	supported by AK120449
9266302	Os08g0545101	1.6879	0.20699	supported by CI419287 and CI646457
4327997	Os02g0103500	1.68549	0.212614	ab initio prediction with EST support
4333812	Os03g0699000	1.68402	0.677018	supported by U43931
4351100	Os11g0672900	1.68402	0.677018	supported by AK105350
9269278	Os12g0117700	1.68402	0.677018	Non-protein coding transcript%2C unclassifiable transcript~supported by AK107752
4332316	Os03g0260000	1.68402	0.677018	supported by AK064198
4330970	Os02g0789700	1.68402	0.677018	supported by AK070029
4339503	Os05g0546500	1.68402	0.677018	ab initio prediction with EST support
4349826	Os11g0157000	1.68402	0.677018	ab initio prediction with EST support
9271201	Os04g0514101	1.68402	0.677018	supported by CI550084 and CI766563
9272087	Os01g0774100	1.68402	0.677018	ab initio prediction with EST support
9267097	Os04g0617050	1.67971	0.00119304	supported by CI531155 and CI748773
4344423	Os08g0102000	1.67616	0.0145781	supported by AK068156
9270073	Os03g0311401	1.67539	0.226896	supported by CI519997 and CI738215
4350948	Os11g0621400	1.67414	0.18847	supported by AK062468
4334184	Os03g0760300	1.67361	0.602638	supported by AK059895
9267039	Os08g0419000	1.67361	0.602638	supported by CI460109 and CI681883
9268281	Os10g0457300	1.67343	0.604941	tRNA-Lys
novel.1819	-	1.67332	0.606316	-
4342336	Os07g0132300	1.67174	0.0117972	supported by CI426318 and CI652597
4328169	Os02g0127800	1.67045	0.349159	supported by AK073018
4346457	Os09g0132900	1.66862	0.144378	supported by AK059484
novel.1173	-	1.66813	0.0162346	PF06839:GRF zinc finger
4345882	Os08g0486000	1.66579	0.157942	supported by AK108407
novel.1869	-	1.66533	0.00112439	-
4340746	Os06g0275000	1.66281	0.0427369	supported by AB041838
9270319	Os11g0429550	1.6597	0.0456549	supported by AK067370
4340598	Os06g0235500	1.65878	0.165564	supported by AK121472
4351446	Os12g0136300	1.6552	0.00953131	supported by AK106901
9268204	Os01g0289900	1.65503	0.165408	ab initio prediction with EST support
4331377	Os03g0113200	1.65386	0.432977	supported by AK109767
novel.2490	-	1.65158	3.2651e-07	PF01764:Lipase (class 3)
9268278	Os12g0105300	1.65081	0.257698	Non-protein coding transcript%2C unclassifiable transcript~supported by CI421872 and CI648777
novel.1837	-	1.64599	0.275478	PF00651:BTB/POZ domain
novel.1976	-	1.64404	0.322002	-
9270314	Os07g0575401	1.63833	0.414124	supported by CI415646 and CI643561
4336377	Os04g0511400	1.63781	0.68572	supported by AK072430
4352504	Os12g0559100	1.63781	0.68572	supported by AK100980
4346567	Os09g0268300	1.63781	0.68572	supported by AK067908
4340146	Os06g0150500	1.63781	0.68572	supported by AK106314
novel.1442	-	1.63781	0.68572	-
9269841	Os06g0539100	1.63781	0.68572	ab initio prediction with EST support
4331128	Os02g0815300	1.63781	0.68572	supported by AK061607
4344143	Os07g0655800	1.63781	0.68572	supported by AY644643
4342308	Os07g0124700	1.63781	0.68572	supported by AK109848
4340218	Os06g0162800	1.63781	0.68572	supported by U78890
4330905	Os02g0777400	1.63781	0.68572	supported by AK060260
4326112	Os01g0114900	1.63781	0.68572	ab initio prediction with EST support
4339328	Os05g0517400	1.63781	0.68572	supported by AK106780
4348673	Os10g0426500	1.63781	0.68572	ab initio prediction with EST support
4338399	Os05g0317900	1.63781	0.68572	supported by AK065965
9269967	Os10g0358100	1.63781	0.68572	Non-protein coding transcript%2C unclassifiable transcript~supported by AK106577
4347286	Os09g0460500	1.63781	0.68572	ab initio prediction with EST support
4329864	Os02g0596200	1.63781	0.68572	supported by AK109907
4328055	Os02g0113300	1.63781	0.68572	ab initio prediction with EST support
4327281	Os01g0311700	1.63781	0.68572	supported by AK072493
4339670	Os05g0572000	1.63781	0.68572	ab initio prediction with EST support
9271165	Os03g0705566	1.63781	0.68572	ab initio prediction with EST support
4329599	Os02g0542500	1.63781	0.68572	supported by AK109859
4339303	Os05g0513600	1.63781	0.68572	supported by AK106888
9269617	Os05g0348100	1.63781	0.68572	supported by AK061434
9269805	Os06g0353700	1.63781	0.68572	supported by CI439216 and CI662919
4345506	Os08g0399900	1.63781	0.68572	supported by AK110830
4331713	Os03g0162500	1.63781	0.68572	supported by AK064886
4328443	Os02g0170300	1.63781	0.68572	supported by AK109522
9267279	Os02g0499300	1.63781	0.68572	supported by AK106994
9271168	Os05g0597400	1.63781	0.68572	ab initio prediction with EST support
4342729	Os07g0216600	1.63781	0.68572	supported by AK107674
9270886	Os11g0539700	1.63781	0.68572	ab initio prediction with EST support
9267923	Os06g0551600	1.63781	0.68572	tRNA-Gln
9267942	Os11g0618200	1.63781	0.68572	supported by CI433490 and CI658192
4344047	Os07g0638500	1.63753	0.103	supported by AK108983
9269527	Os12g0407250	1.63433	0.0722085	Non-protein coding transcript%2C uncharacterized transcript~supported by AK064452
9269439	Os01g0613400	1.62851	0.0176556	Non-protein coding transcript%2C unclassifiable transcript~supported by AK058952
9269945	Os11g0554000	1.62659	0.441341	Non-protein coding transcript%2C unclassifiable transcript~supported by CI450044 and CI672283
9267553	Os02g0709700	1.62567	0.0109462	ab initio prediction with EST support
9268054	Os01g0392400	1.62558	0.315465	supported by CI441189 and CI664532
novel.2216	-	1.62472	0.321894	-
4339842	Os06g0103100	1.62394	0.476534	supported by AK110874
9272379	Os06g0669200	1.62394	0.476534	supported by AK062363
4336966	Os04g0612500	1.62308	0.487677	supported by AK062295
4338173	Os05g0234700	1.62157	0.0786637	ab initio prediction with EST support
9266636	Os03g0347900	1.62074	0.287944	supported by AK065109
4350708	Os11g0551300	1.61979	0.047526	ab initio prediction with EST support
9268790	Os10g0208500	1.61938	1.5151e-09	supported by AK065698
9271971	Os04g0607150	1.61921	0.497264	supported by CI052057 and CI305364
novel.1464	-	1.61682	2.29331e-06	-
4334973	Os04g0120100	1.61494	0.0566063	ab initio prediction with EST support
4345687	Os08g0441100	1.61425	6.61091e-07	supported by AK108225
novel.1020	-	1.61424	0.413479	-
9266951	Os09g0515550	1.61403	0.0550516	supported by CI419484 and CI646611
4344899	Os08g0200300	1.61285	0.111964	supported by AK121083
novel.592	-	1.61096	0.0460767	-
4345999	Os08g0510300	1.60967	0.00325674	supported by AK072472
4325309	Os01g0758300	1.6088	0.0621761	supported by AK101274
4324397	Os01g0681800	1.60744	0.0150364	supported by AK066764
4337838	Os05g0153200	1.60714	0.203629	supported by AK063522
4348776	Os10g0452900	1.60675	0.0142782	ab initio prediction with EST support
9266164	Os01g0342500	1.60449	0.293435	ab initio prediction with EST support
novel.1735	-	1.60335	0.114366	PF04844:Transcriptional repressor, ovate|PF13966:zinc-binding in reverse transcriptase
4324083	Os01g0156300	1.60225	0.325029	supported by AK107993
novel.1337	-	1.6018	0.0192676	-
4338915	Os05g0439000	1.60095	4.64225e-11	supported by AK108250
novel.1466	-	1.60053	0.290891	-
novel.2210	-	1.59662	0.0728328	-
4331977	Os03g0201800	1.59519	0.0820998	supported by AK105496
9272683	Os01g0385000	1.59478	0.311023	supported by CI400475 and CI630745
9272326	Os06g0121000	1.59426	0.098522	ab initio prediction with EST support
4346116	Os08g0529000	1.59391	2.85622e-05	supported by AK100297
9268377	Os10g0374666	1.59386	0.00562446	ab initio prediction with EST support
novel.1862	-	1.59135	0.329827	PF01661:Macro domain
4339813	Os05g0595200	1.58993	0.216538	supported by AK070317
novel.2632	-	1.58888	0.00245225	PF00010:Helix-loop-helix DNA-binding domain
4328296	Os02g0148000	1.5884	0.392126	supported by AK120401
4347327	Os09g0469300	1.58485	0.330848	supported by AK059930
4345639	Os08g0431200	1.58304	0.109062	ab initio prediction with EST support
novel.399	-	1.581	0.0828723	-
4338573	Os05g0368600	1.57907	0.00810437	supported by AK058953
novel.1126	-	1.57814	0.111727	PF02902:Ulp1 protease family, C-terminal catalytic domain
4345507	Os08g0400000	1.57771	0.106947	supported by AK069520
novel.1871	-	1.57574	3.3521e-10	-
4342855	Os07g0255200	1.57427	0.0325901	supported by AK062290
4339754	Os05g0585800	1.57426	0.351397	supported by AK107091
4345483	Os08g0392700	1.57421	0.0283903	supported by AK119997
4324351	Os01g0915200	1.57242	0.357036	supported by AK121863
4343416	Os07g0523300	1.57233	0.0130288	supported by AK058924
4347266	Os09g0457900	1.57203	0.12543	supported by AK067195
4348924	Os10g0481300	1.56933	0.00685867	supported by CI393268 and CI625512
4345895	Os08g0488700	1.56729	0.00505467	ab initio prediction with EST support
9271724	Os11g0667400	1.56461	0.0151369	ab initio prediction with EST support
4352711	Os12g0599700	1.56323	5.56248e-06	supported by AK108003
novel.2678	-	1.55898	0.00156968	-
9271698	Os10g0487200	1.55498	0.175972	ab initio prediction with EST support
4329065	Os02g0293300	1.55258	0.111133	supported by CI527544 and CI745182
4339292	Os05g0511800	1.54825	0.191291	ab initio prediction with EST support
4333959	Os03g0724800	1.54767	0.000124238	supported by AK106785
novel.1389	-	1.54759	0.00532621	-
9267851	Os04g0681950	1.54725	0.0843836	ab initio prediction with EST support
4330113	Os02g0640800	1.54284	0.151253	supported by AK069956
6450126	orf25	1.54269	0.497732	-
9266401	Os08g0267900	1.53887	8.59954e-08	supported by AK107040
9267524	Os06g0579400	1.53876	0.168329	Non-protein coding transcript%2C unclassifiable transcript~supported by AK111053
4342957	Os07g0294700	1.53787	0.10602	supported by AK110963
4332873	Os03g0357500	1.53421	0.408369	supported by AK107779
4327181	Os01g0227400	1.53419	0.079896	supported by AK108512
4352772	Os12g0611900	1.53254	1.84474e-09	supported by AK101128
4348816	Os10g0461100	1.53153	6.12247e-05	supported by AK065396
4339878	Os06g0109200	1.53147	0.0813057	supported by AK060278
9272299	Os03g0361700	1.53119	6.65728e-06	ab initio prediction with EST support
4338640	Os05g0382000	1.53038	0.187153	supported by AK121203
4347757	Os09g0546000	1.52949	0.14028	ab initio prediction with EST support
novel.1638	-	1.52858	0.0950107	-
novel.1912	-	1.52852	0.0255681	-
9270140	Os04g0259150	1.52805	0.076623	supported by CI407066 and CI636619
9267399	Os11g0235700	1.52445	0.144981	ab initio prediction with EST support
4330575	Os02g0724100	1.52385	0.345182	supported by AK107565
4341925	Os06g0694200	1.52372	0.03837	supported by AK106962
4338006	Os05g0186100	1.52356	0.00534148	supported by CI404111 and CI633845
4343615	Os07g0564200	1.52205	0.463702	supported by AK072771
4343754	Os07g0587000	1.5218	0.316084	supported by AK107187
9266957	Os03g0269950	1.52141	0.269874	Non-protein coding transcript%2C unclassifiable transcript~supported by AK108258
4346560	Os09g0266100	1.52029	0.0702364	supported by AK102054
4326900	Os01g0279000	1.52006	0.00010622	supported by AK119444
novel.1886	-	1.51784	0.0317626	-
novel.1918	-	1.51587	0.0903518	-
9266196	Os04g0545250	1.51263	0.120794	supported by CI470512 and CI691328
9271586	Os11g0700100	1.5122	0.0125393	supported by AK108571
novel.1898	-	1.51132	0.0253457	-
novel.1151	-	1.51115	0.0148622	-
novel.158	-	1.50864	0.0313763	PF00929:Exonuclease
4334686	Os03g0833500	1.50807	0.452751	supported by AK119356
novel.1480	-	1.50709	0.0412603	PF08392:FAE1/Type III polyketide synthase-like protein
4336695	Os04g0567200	1.5045	3.94129e-07	supported by AK110383
novel.642	-	1.50399	0.464171	-
novel.977	-	1.50343	4.91083e-05	-
novel.2465	-	1.50185	0.0256433	-
4340259	Os06g0168700	1.5002	0.109361	supported by AK103637
9271585	Os05g0291600	1.49972	0.278019	Non-protein coding transcript%2C unclassifiable transcript~supported by AK073226
4345212	Os08g0299400	1.49833	0.0493408	supported by AK064148
4328603	Os02g0194700	1.49766	0.00145251	supported by AK071915
9268529	Os04g0477550	1.4967	0.18765	supported by CI419099 and CI646290
4343720	Os07g0580700	1.49392	0.0256922	supported by AK119427
novel.1300	-	1.49241	0.0114734	-
9270132	Os12g0603300	1.4924	0.342983	supported by CI473689 and CI694463
novel.1189	-	1.49053	0.172884	-
4350630	Os11g0528400	1.49039	0.000704756	supported by AK069554
4350743	Os11g0568200	1.4902	0.0220238	ab initio prediction with EST support
4331733	Os03g0165800	1.49003	0.336005	supported by AK069165
4351869	Os12g0242100	1.48948	0.336415	supported by AK109396
4335503	Os04g0332700	1.48845	0.0208899	supported by AK071842
9270332	Os02g0463500	1.48791	0.0769054	supported by AK107401
4350774	Os11g0578700	1.48786	0.41315	supported by AK102056
novel.2208	-	1.48433	0.195578	-
4346135	Os08g0531900	1.48386	0.142972	supported by AY177701
4345815	Os08g0474000	1.47984	0.0960491	supported by AK062882
4352842	Os12g0626000	1.47728	0.128418	supported by AK109499
novel.865	-	1.4763	0.165598	-
9267095	Os01g0893500	1.47572	0.453558	ab initio prediction with EST support
4340753	Os06g0276300	1.47561	0.155392	supported by AK105315
9268999	Os02g0172850	1.47486	0.478195	Non-protein coding transcript%2C unclassifiable transcript~supported by CI435248 and CI659683
4335109	Os04g0184500	1.47362	0.00216151	ab initio prediction with EST support
4339137	Os05g0485000	1.47343	0.525329	supported by AK106318
9269459	Os04g0438650	1.47338	0.150926	supported by CI064618 and CI308192
4347926	Os09g0572600	1.47291	0.659701	supported by AK070226
novel.1872	-	1.47277	0.658407	-
4336857	Os04g0598300	1.47277	0.658407	supported by AB005620
9271967	Os11g0634350	1.47145	0.0124546	Non-protein coding transcript%2C unclassifiable transcript~supported by CI424326 and CI650910
novel.539	-	1.4713	0.000178406	-
4335909	Os04g0436900	1.47041	0.00141694	supported by AK064607
9268710	Os07g0670800	1.46774	0.419435	supported by CI403443 and CI633391
4336434	Os04g0523000	1.46588	0.420081	ab initio prediction with EST support
novel.1694	-	1.46415	0.0976436	-
4341160	Os06g0518100	1.46392	0.456181	supported by AK119810
novel.2029	-	1.46385	0.239023	-
4342720	Os07g0213600	1.46346	0.391388	supported by AK107696
4324032	Os01g0511600	1.46271	0.0710923	supported by AK072161
9272604	Os03g0301900	1.45886	0.0302098	ab initio prediction with EST support
4341248	Os06g0547100	1.45839	0.158544	ab initio prediction with EST support
4346075	Os08g0521800	1.45793	0.000509183	supported by AK067267
4335838	Os04g0422600	1.45793	0.0181448	supported by AK099964
4339109	Os05g0478000	1.45554	0.000357121	supported by AK111029
9270178	Os03g0656000	1.45362	0.0629652	ab initio prediction with EST support
novel.911	-	1.45193	0.199424	-
4326015	Os01g0357200	1.45136	0.206978	supported by AK099419
4346598	Os09g0278300	1.45097	0.444818	ab initio prediction with EST support
9269772	Os10g0555650	1.45075	0.430752	supported by CI024510 and CI294356
4346270	Os08g0553500	1.44664	0.482522	ab initio prediction with EST support
4350319	Os11g0297300	1.44664	0.482522	supported by AK070171
9267301	Os01g0755601	1.44622	0.138257	supported by CI434063 and CI658661
6450161	cox2	1.44478	0.399498	-
9267086	Os04g0510900	1.44352	0.473432	supported by AK063625
9271149	Os05g0475900	1.442	0.150023	ab initio prediction with EST support
4352609	Os12g0575300	1.44034	0.0496193	supported by AK120701
novel.2120	-	1.44024	0.0358973	-
4330177	Os02g0653000	1.43731	0.00012701	supported by AK062922
9272221	Os03g0836400	1.43714	0.0673668	supported by CI561895 and CI777399
9271660	Os06g0477400	1.43654	0.450637	Non-protein coding transcript%2C unclassifiable transcript~supported by AK071157
4324765	Os01g0873200	1.43637	1.9823e-08	supported by AK109463
novel.574	-	1.43633	0.00569766	-
9269913	Os07g0541550	1.43556	0.0335905	supported by CI404923 and CI634515
novel.776	-	1.43318	0.436563	-
9269851	Os03g0299700	1.4315	0.423122	supported by CI429161 and CI654559
9267382	Os03g0859201	1.43032	0.019889	supported by CI526735 and CI744435
novel.1521	-	1.42874	0.0679193	-
9269509	Os11g0108100	1.42862	0.612009	supported by CI355737 and CI597032
novel.2737	-	1.42862	0.612009	-
4349017	Os10g0498300	1.42849	0.610699	supported by AK060338
4344501	Os08g0113500	1.42849	0.610699	ab initio prediction with EST support
4336711	Os04g0570500	1.42849	0.610699	supported by AK103336
4347729	Os09g0541000	1.42778	0.258215	supported by AK119719
4348271	Os10g0205500	1.42674	0.24291	supported by AK064534
9266513	Os07g0486000	1.4258	0.317076	supported by AK069343
4347462	Os09g0497500	1.42498	0.428596	supported by AK072767
novel.582	-	1.42485	0.0631972	-
4324093	Os01g0603200	1.42227	0.0434051	supported by AK063539
4336885	Os04g0602000	1.42187	0.438321	ab initio prediction with EST support
9267252	Os01g0773350	1.42163	0.13878	Non-protein coding transcript%2C unclassifiable transcript~supported by CI391662 and CI624658
novel.2574	-	1.4213	0.00124909	-
4335303	Os04g0249500	1.4213	0.214751	ab initio prediction with EST support
novel.1320	-	1.4212	0.235743	-
4329648	Os02g0554100	1.42106	0.0790426	supported by AK060250
novel.899	-	1.41929	0.196874	PF02362:B3 DNA binding domain
9270906	Os01g0234300	1.41826	0.000553773	ab initio prediction with EST support
novel.789	-	1.41818	0.0566523	-
4349527	Os11g0100600	1.41778	0.0601774	supported by AK060331
4342369	Os07g0141100	1.41772	1.86187e-05	supported by AK106343
4352349	Os12g0516800	1.41763	0.00482525	ab initio prediction with EST support
novel.446	-	1.41384	0.442221	-
4346182	Os08g0539600	1.4089	0.00991164	supported by AK108758
4343070	Os07g0435300	1.40661	0.0175213	supported by CI470079 and CI690960
4326148	Os01g0106300	1.40618	8.29946e-06	supported by AK061325
4344657	Os08g0149000	1.40455	0.0413424	supported by AK100458
4327994	Os02g0103000	1.4037	0.177745	supported by AK110906
novel.2311	-	1.40297	0.0983953	PF14541:Xylanase inhibitor C-terminal|PF14543:Xylanase inhibitor N-terminal
4344808	Os08g0178200	1.40204	0.133241	supported by AK070877
4327116	Os01g0253200	1.40164	0.541962	ab initio prediction with EST support
4345092	Os08g0252200	1.40162	0.619843	supported by CI514311 and CI733195
4352328	Os12g0512000	1.40153	0.618517	ab initio prediction with EST support
9270070	Os05g0140300	1.40139	0.616306	ab initio prediction with EST support
4347036	Os09g0411900	1.40139	0.616306	supported by AK064191
9272071	Os05g0326600	1.40126	0.191897	supported by AK119497
4325140	Os01g0756300	1.40088	0.0186295	supported by AK069648
4348889	Os10g0476200	1.40068	0.184014	supported by AK107522
4341917	Os06g0693200	1.39767	2.8348e-07	supported by AK105794
4337831	Os05g0151000	1.39758	0.000727595	ab initio prediction with EST support
9271645	Os08g0463100	1.39685	0.0052801	supported by AK063043
4340982	Os06g0351800	1.39677	0.0852426	ab initio prediction with EST support
4337218	Os04g0649400	1.39606	0.501083	supported by AJ556181
9266810	Os03g0849300	1.39548	0.251029	Non-protein coding transcript%2C uncharacterized transcript~supported by CI513081 and CI732050
4345896	Os08g0488800	1.39508	9.51176e-06	ab initio prediction with EST support
9271940	Os04g0481050	1.3912	0.622955	supported by AK119297
9268350	Os06g0117500	1.39104	0.619393	ab initio prediction with EST support
4351745	Os12g0204500	1.39055	0.000388378	supported by AK069867
novel.87	-	1.38833	2.745e-07	-
4335837	Os04g0422500	1.38795	0.0467494	supported by AK108092
9271501	Os07g0175400	1.38746	0.0658907	ab initio prediction with EST support
4348053	Os10g0134900	1.38535	0.178409	ab initio prediction with EST support
4335653	Os04g0386300	1.38472	0.0637475	supported by AK064720
4335686	Os04g0393500	1.38412	0.0912851	ab initio prediction with EST support
novel.548	-	1.38139	0.0186162	-
4323946	Os01g0529800	1.3805	0.0058894	supported by AK101002
9266618	Os02g0162400	1.38	0.042513	ab initio prediction with EST support
4345197	Os08g0294300	1.37946	0.424684	supported by AK069295
4340906	Os06g0325700	1.37859	0.04562	supported by AK111131
4331994	Os03g0205800	1.37564	0.0460579	ab initio prediction with EST support
4325672	Os01g0137100	1.37276	0.0186395	ab initio prediction with EST support
4326627	Os01g0621200	1.37243	6.2471e-08	ab initio prediction with EST support
9267192	Os03g0724900	1.37059	0.000367037	ab initio prediction with EST support
4344908	Os08g0202200	1.36959	0.109269	supported by AK058765
4324746	Os01g0862400	1.36885	0.0656985	supported by AK108182
9270681	Os05g0576900	1.36707	0.567652	supported by CI364817 and CI604722
novel.1823	-	1.3668	0.124232	-
4331491	Os03g0128800	1.36604	0.120378	supported by AK066570
4334718	Os03g0838500	1.36599	0.324958	supported by AK121130
novel.1456	-	1.36332	2.34796e-06	PF13962:Domain of unknown function
4338773	Os05g0409500	1.36325	4.96327e-06	ab initio prediction with EST support
novel.2383	-	1.36318	0.580527	PF10536:Plant mobile domain
4334141	Os03g0753100	1.36318	0.580527	supported by AK100227
9269404	Os05g0380700	1.36287	0.00164781	supported by AK106900
4344069	Os07g0641500	1.35885	0.258508	supported by D85876
novel.2676	-	1.35811	0.58439	-
4324798	Os01g0866000	1.35764	1.7304e-06	supported by AK108924
novel.2094	-	1.35763	0.396573	-
4329482	Os02g0517900	1.35652	0.526309	supported by AK062274
4338179	Os05g0237400	1.35607	0.193179	supported by AK107045
4340080	Os06g0141800	1.35484	0.321304	supported by AK107277
4341578	Os06g0627500	1.35412	0.127915	supported by AK101725
4349807	Os11g0153500	1.35357	0.0497274	supported by AK108190
4346037	Os08g0517100	1.35305	0.45232	supported by AK112071
4350416	Os11g0438700	1.35237	2.90382e-06	supported by AK063434
4349508	Os10g0578700	1.35233	0.68764	supported by AK071802
4343197	Os07g0470900	1.35233	0.68764	supported by CI432896 and CI657675
9269214	Os12g0596700	1.35233	0.68764	detected by tRNAscan-SE
9272430	Os11g0517200	1.35233	0.68764	ab initio prediction with EST support
9270944	Os03g0819200	1.35231	0.689869	tRNA-Glu
4335446	Os04g0309500	1.35229	0.691202	supported by AK107263
9268255	Os11g0469600	1.35112	0.216008	ab initio prediction with EST support
4342805	Os07g0240200	1.35048	0.306571	supported by AK068978
4336924	Os04g0607200	1.35038	0.0155567	supported by AK102860
4336992	Os04g0615800	1.34981	0.000673386	supported by AK107521
4332587	Os03g0304100	1.34732	1.07677e-05	supported by AK111121
4352506	Os12g0559400	1.34694	0.23194	ab initio prediction with EST support
9269388	Os10g0361875	1.34652	0.0688803	supported by CI461434 and CI683143
4335371	Os04g0281900	1.34501	0.0501649	supported by AK061149
4346487	Os09g0244200	1.3445	0.27246	supported by AK065536
9270348	Os06g0178100	1.34443	0.191519	ab initio prediction with EST support
novel.614	-	1.34287	0.113207	PF01490:Transmembrane amino acid transporter protein
4338632	Os05g0380800	1.34254	0.311804	ab initio prediction with EST support
9272298	Os11g0100300	1.3423	0.426985	ab initio prediction with EST support
4329452	Os02g0510400	1.34065	0.239419	supported by AK119978
4344033	Os07g0636600	1.33858	1.75803e-11	supported by AK106022
9266254	Os04g0553401	1.33853	0.079877	ab initio prediction with EST support
4330933	Os02g0782500	1.33751	0.0126854	supported by AK119261
4329982	Os02g0615500	1.3375	0.312455	supported by AK100073
4352393	Os12g0528500	1.33679	0.000223505	ab initio prediction with EST support
4333882	Os03g0711100	1.33581	0.635538	supported by AK120563
4329120	Os02g0307900	1.33581	0.635538	ab initio prediction with EST support
4344155	Os07g0657300	1.3357	0.639194	supported by AK072234
4334081	Os03g0745100	1.3357	0.639194	ab initio prediction with EST support
novel.2757	-	1.33524	0.130677	-
9270339	Os03g0570775	1.33454	0.0609406	ab initio prediction with EST support
novel.1853	-	1.33398	0.399345	PF04844:Transcriptional repressor, ovate
4341604	Os06g0636700	1.33191	0.0489578	supported by AK058562
4352827	Os12g0622900	1.33071	0.00349233	supported by AK106674
9270904	Os03g0157450	1.32969	0.251309	ab initio prediction with EST support
4325472	Os01g0139000	1.32952	0.000410796	ab initio prediction with EST support
4330383	Os02g0692000	1.32925	0.002367	supported by AK070774
4331736	Os03g0166200	1.32887	0.126178	supported by CI453100 and CI675095
4330396	Os02g0694800	1.32829	0.424616	supported by AK068426
9267364	Os04g0564800	1.32829	0.424616	tRNA-Thr
4345836	Os08g0477900	1.32781	0.00982916	supported by CI041248 and CI301670
4348670	Os10g0425700	1.32754	0.25162	ab initio prediction with EST support
novel.441	-	1.32749	0.000281717	PF01657:Salt stress response/antifungal
9266706	Os10g0385550	1.32717	0.271629	supported by CI413871 and CI641931
9267381	Os07g0653100	1.32712	0.0915432	supported by CI428969 and CI654427
9267745	Os12g0507900	1.32598	0.0793508	ab initio prediction with EST support
4330124	Os02g0642200	1.32549	0.443769	supported by AK105194
4352397	Os12g0529900	1.32512	0.638738	supported by AK059455
4331101	Os02g0811400	1.325	0.641041	ab initio prediction with EST support
4346242	Os08g0548500	1.325	0.641041	supported by AK070951
4328529	Os02g0184600	1.325	0.641041	ab initio prediction with EST support
4351347	Os12g0119100	1.325	0.641041	tRNA-Leu
9269754	Os10g0512100	1.32492	0.642422	ab initio prediction with EST support
novel.2290	-	1.32477	0.000152973	-
9271601	Os05g0305200	1.32475	0.0015539	supported by CI435307 and CI659733
4350597	Os11g0518300	1.32447	0.569421	supported by AK064313
4343557	Os07g0553600	1.32407	0.00746182	supported by AK064506
9271254	Os04g0550950	1.3238	0.00049567	ab initio prediction with EST support
4339330	Os05g0517600	1.32273	0.336439	ab initio prediction with EST support
4347592	Os09g0518000	1.322	0.0765837	ab initio prediction with EST support
4325576	Os01g0715500	1.32083	0.0457811	ab initio prediction with EST support
9268029	Os07g0594400	1.31913	0.362272	supported by CI430711 and CI655658
4335031	Os04g0155000	1.31839	0.475872	ab initio prediction with EST support
9271251	Os03g0838000	1.31838	0.210705	tRNA-Gln
4350372	Os11g0423200	1.3171	0.197136	supported by AK111297
novel.169	-	1.31668	0.00102885	-
9266777	Os11g0156100	1.31572	0.134753	Non-protein coding transcript%2C unclassifiable transcript~supported by CI411826 and CI640462
9267827	Os09g0421800	1.31536	0.0542796	ab initio prediction with EST support
4336990	Os04g0615600	1.31522	0.152247	supported by AK111092
4327996	Os02g0103300	1.31518	0.102517	supported by AK069788
4337797	Os05g0146100	1.31489	0.169691	supported by AK106767
4351210	Os11g0704100	1.31439	0.00387534	ab initio prediction with EST support
novel.1499	-	1.31406	0.115527	-
4328447	Os02g0171700	1.31306	0.348967	supported by AK121438
9269995	Os06g0604100	1.31102	0.0633972	ab initio prediction with EST support
9266285	Os02g0531600	1.30996	3.65596e-07	ab initio prediction with EST support
novel.2670	-	1.30986	0.211264	PF00300:Histidine phosphatase superfamily (branch 1)
9270285	Os01g0392600	1.30964	1.87965e-05	supported by AK063242
9270063	Os01g0880500	1.30787	0.292338	ab initio prediction with EST support
4326727	Os01g0299100	1.30653	0.135592	ab initio prediction with EST support
4336351	Os04g0508000	1.30367	0.000471791	supported by AK071432
9272187	Os02g0281800	1.30365	2.6907e-07	supported by AK106480
4329538	Os02g0529500	1.30348	0.586332	supported by AK069978
4349897	Os11g0171300	1.3031	0.0777683	supported by AK073758
4347906	Os09g0569700	1.30187	0.000562962	supported by AK108778
4337740	Os05g0137000	1.30044	0.550319	supported by AK107339
9270826	Os02g0114100	1.30011	0.34985	Non-protein coding transcript%2C unclassifiable transcript~supported by AK106679
4328746	Os02g0219300	1.29976	0.00105579	supported by AK119269
novel.1690	-	1.29958	0.108283	PF00069:Protein kinase domain
4344626	Os08g0138400	1.29773	0.278161	ab initio prediction with EST support
9266324	Os07g0298400	1.29757	0.199106	supported by CI447782 and CI670206
9267405	Os03g0274400	1.29675	0.647056	supported by CI516364 and CI734958
4329815	Os02g0587600	1.29675	0.647056	ab initio prediction with EST support
4344090	Os07g0644900	1.29652	0.649391	ab initio prediction with EST support
novel.1285	-	1.29638	0.65079	-
9271315	Os04g0690950	1.29551	0.136507	Non-protein coding transcript%2C unclassifiable transcript~supported by AK062616
novel.1407	-	1.295	0.387297	-
novel.1305	-	1.29469	0.0176088	PF13839:GDSL/SGNH-like Acyl-Esterase family found in Pmr5 and Cas1p|PF14416:PMR5 N terminal Domain
4339214	Os05g0498200	1.29463	0.166158	supported by AK107526
9270792	Os02g0543800	1.29424	0.413277	Non-protein coding transcript%2C putative npRNA~supported by AK108800
4332156	Os03g0232200	1.29317	0.0108221	supported by AK106306
4329753	Os02g0575800	1.29295	0.0041633	supported by AK109600
novel.281	-	1.29224	0.0494274	PF05754:Domain of unknown function (DUF834)
novel.2586	-	1.29178	1.58672e-05	PF13966:zinc-binding in reverse transcriptase|PF00078:Reverse transcriptase (RNA-dependent DNA polymerase)
4340732	Os06g0272800	1.28921	2.88765e-07	ab initio prediction with EST support
4344156	Os07g0657400	1.28864	0.0635596	supported by CI061074 and CI307466
9266604	Os03g0442800	1.28863	0.262886	Non-protein coding transcript%2C putative npRNA~supported by AK064458
9269127	Os08g0536350	1.28698	5.13611e-06	Non-protein coding transcript%2C unclassifiable transcript~supported by CI406929 and CI636519
novel.1798	-	1.28686	0.0235333	-
9268168	Os03g0339250	1.28681	0.0533097	supported by CI042007 and CI301937
4335597	Os04g0372100	1.28437	0.261501	ab initio prediction with EST support
9266725	Os11g0527000	1.28396	0.391139	supported by CI430746 and CI655691
4350891	Os11g0606900	1.28285	0.0654873	ab initio prediction with EST support
novel.1374	-	1.28266	0.000157136	-
4334990	Os04g0127800	1.28256	0.00842044	supported by AK105313
9270365	Os10g0415112	1.28178	0.40503	ab initio prediction with EST support
4352085	Os12g0420400	1.28161	0.602661	supported by AK059750
9271353	Os04g0658200	1.28159	0.600278	supported by CI452886 and CI674888
4325269	Os01g0678000	1.28148	0.00146019	ab initio prediction with EST support
4340952	Os06g0341300	1.28097	0.369627	supported by AK107654
4337395	Os04g0676200	1.27756	0.0941229	supported by AK106412
9271243	Os01g0838350	1.27717	0.00321916	supported by CI433331 and CI658027
4349292	Os10g0547200	1.2769	0.021954	supported by AK060129
novel.425	-	1.27441	0.571827	-
4330283	Os02g0672500	1.27441	0.571827	supported by AK110845
4334283	Os03g0775000	1.27441	0.571827	ab initio prediction with EST support
4348096	Os10g0145000	1.27383	0.0156876	supported by AK110870
4352530	Os12g0563000	1.27363	0.317809	ab initio prediction with EST support
4339759	Os05g0586600	1.27006	0.512042	supported by AB096011
9270695	Os05g0452700	1.27006	0.512042	ab initio prediction with EST support
4324003	Os01g0966900	1.26814	0.179857	ab initio prediction with EST support
9270864	Os06g0710400	1.26554	0.0435602	supported by AK062418
novel.1721	-	1.26536	3.93524e-05	-
4334104	Os03g0748100	1.26422	0.22407	supported by AK108283
4335725	Os04g0401000	1.26346	0.178561	supported by AK106153
novel.163	-	1.26345	0.426201	-
9270746	Os02g0577900	1.26328	0.407952	supported by CI436119 and CI660486
9269153	Os02g0805250	1.26184	0.0916487	supported by CI407026 and CI636591
4324626	Os01g0750400	1.26119	0.0407922	ab initio prediction with EST support
4332938	Os03g0371000	1.26088	0.325895	supported by AK069394
9271147	Os04g0543100	1.26067	0.711318	Non-protein coding transcript%2C unclassifiable transcript~supported by AK062379
4351280	Os12g0108600	1.26067	0.711318	ab initio prediction with EST support
3131451	OrsajCp007	1.26067	0.711318	-
9266921	Os04g0300175	1.26041	0.713582	ab initio prediction with EST support
4336688	Os04g0566300	1.26041	0.713582	supported by AK062357
novel.695	-	1.26041	0.713582	-
9271706	Os05g0519350	1.26025	0.714938	supported by CI025172 and CI294565
9266623	Os06g0129600	1.26025	0.714938	supported by CI473763 and CI694543
9271112	Os04g0611050	1.26025	0.714938	Non-protein coding transcript%2C unclassifiable transcript~supported by CI522053 and CI740031
9270407	Os12g0618000	1.26025	0.714938	supported by CI473684 and CI694455
novel.1352	-	1.25972	0.0751942	PF05754:Domain of unknown function (DUF834)
9267560	Os05g0480800	1.25936	0.495601	ab initio prediction with EST support
4337388	Os04g0675400	1.25874	0.000190175	supported by AK068186
9268395	Os09g0511200	1.25741	0.000470763	ab initio prediction with EST support
4340729	Os06g0271600	1.25577	1.3128e-05	ab initio prediction with EST support
4347599	Os09g0518900	1.25488	0.0713163	supported by AK072714
4334853	Os03g0858700	1.25426	2.16993e-05	supported by AK061723
4334343	Os03g0785200	1.25363	0.014111	supported by CI339387 and CI585341
novel.1102	-	1.25362	1.4612e-07	PF00931:NB-ARC domain
novel.2708	-	1.25351	0.0121538	-
4344655	Os08g0148300	1.25338	0.00015163	supported by AK105581
4350386	Os11g0427800	1.25325	0.0264382	supported by AK061288
9269236	Os06g0186000	1.25277	0.000260827	supported by AK119326
4346358	Os08g0566600	1.2508	0.193587	supported by AK066210
novel.571	-	1.24981	0.186655	-
4352567	Os12g0568900	1.24854	0.00295204	supported by AK068276
novel.1478	-	1.24692	1.58124e-07	PF04749:PLAC8 family|PF03732:Retrotransposon gag protein
novel.1495	-	1.2456	0.453846	-
4335385	Os04g0286500	1.24558	0.282819	supported by AK064584
4345280	Os08g0326500	1.24531	0.000597325	supported by AK109514
4336822	Os04g0590800	1.24244	0.191943	supported by AK062895
4343034	Os07g0418700	1.24196	0.115978	supported by AK105945
4346122	Os08g0530100	1.24097	0.23954	supported by AK066822
novel.1052	-	1.24089	0.0327297	PF02358:Trehalose-phosphatase
4349945	Os11g0181800	1.24087	0.10442	supported by AK071972
4348868	Os10g0471000	1.2408	0.0491958	supported by AK070210
4327917	Os01g0286200	1.23944	0.043755	supported by AK111156
4352732	Os12g0604200	1.23884	2.57009e-08	supported by CI422429 and CI649217
4337325	Os04g0667200	1.23872	0.172093	supported by CI439818 and CI663343
4324653	Os01g0221600	1.23827	0.162541	ab initio prediction with EST support
4349195	Os10g0529600	1.23795	0.442781	supported by AK107092
4326762	Os01g0247600	1.23744	0.0202112	supported by AK109701
4330773	Os02g0755500	1.23715	0.392289	supported by AK066301
novel.1881	-	1.23675	0.360406	PF13966:zinc-binding in reverse transcriptase
4329770	Os02g0579300	1.23574	0.242476	ab initio prediction with EST support
4326531	Os01g0937200	1.23524	1.04118e-05	supported by AK121597
4335969	Os04g0446600	1.23499	0.00367576	supported by AK106628
4352844	Os12g0626200	1.23491	1.32373e-05	supported by AK107886
9270455	Os12g0540100	1.23348	0.560468	supported by CI413782 and CI641865
novel.1832	-	1.23337	0.00407386	-
4342973	Os07g0298700	1.23246	8.09513e-08	supported by AK106927
4339728	Os05g0581700	1.23136	0.626613	supported by AK108181
4327963	Os01g0801500	1.23056	0.000112799	supported by AK060529
9269293	Os08g0320200	1.23035	0.297021	supported by AK121257
4325285	Os01g0680200	1.22985	0.0537481	supported by AK121881
4340010	Os06g0131500	1.22974	1.21833e-05	supported by AK105303
4325372	Os01g0652000	1.22915	0.53216	supported by AK058938
4345908	Os08g0491400	1.22896	0.526458	supported by AK109684
9271041	Os01g0782700	1.22687	0.50709	ab initio prediction with EST support
4325557	Os01g0210400	1.22517	0.135023	ab initio prediction with EST support
9269468	Os05g0520700	1.22473	0.267461	ab initio prediction with EST support
4327169	Os01g0659900	1.22163	0.0569112	supported by AK121359
9266613	Os08g0503600	1.22134	0.243347	supported by AK119300
9271420	Os01g0683500	1.22016	0.0819576	supported by CI412303 and CI640780
4324705	Os01g0720500	1.21993	0.138224	supported by AK062725
4338893	Os05g0434800	1.21937	6.88486e-07	ab initio prediction with EST support
4343120	Os07g0448200	1.21924	3.82415e-06	ab initio prediction with EST support
4351338	Os12g0117900	1.21911	0.0893495	Non-protein coding transcript%2C unclassifiable transcript~supported by AK063661
4325539	Os01g0210300	1.21794	0.00640657	supported by AK106937
novel.615	-	1.21762	0.00180187	-
4333024	Os03g0391400	1.21692	0.00109961	supported by AK105821
4337674	Os05g0125300	1.21646	0.00346579	ab initio prediction with EST support
4345789	Os08g0466200	1.21612	3.76924e-05	supported by AK119564
novel.453	-	1.21594	0.00251916	-
9268374	Os05g0256033	1.21581	0.21673	supported by CI458646 and CI680312
4332312	Os03g0259500	1.21481	0.0155677	supported by CI425499 and CI651832
9270631	Os11g0129100	1.21475	0.361218	ab initio prediction with EST support
novel.119	-	1.21467	0.0232598	-
9272293	Os03g0597800	1.21464	0.233982	Non-protein coding transcript%2C uncharacterized transcript~supported by AK107788
4343821	Os07g0601000	1.21448	1.26021e-05	supported by AK067272
4324873	Os01g0910900	1.21343	0.00544492	supported by CI460651 and CI682433
4325178	Os01g0274100	1.21319	0.524187	ab initio prediction with EST support
4325602	Os01g0770000	1.21263	0.618237	supported by AK120549
4345126	Os08g0267800	1.21064	0.211224	supported by AK101465
4340907	Os06g0325900	1.21008	0.050712	ab initio prediction with EST support
4352712	Os12g0599800	1.20855	1.13247e-06	supported by AK111139
4327906	Os01g0283400	1.20786	0.104321	supported by AK119993
4346071	Os08g0521300	1.20732	0.447796	ab initio prediction with EST support
4349911	Os11g0173700	1.20729	0.271591	ab initio prediction with EST support
4337944	Os05g0171200	1.20708	0.277205	supported by AK062702
novel.2460	-	1.20657	0.0068702	PF13855:Leucine rich repeat
9270564	Os01g0688700	1.20626	0.421142	Non-protein coding transcript%2C unclassifiable transcript~supported by AK107725
novel.2321	-	1.20606	2.58446e-07	-
9270379	Os12g0140266	1.20502	0.00218979	supported by CI363758 and CI604236
4336031	Os04g0457300	1.20494	0.0117724	supported by AK061416
9266299	Os03g0395801	1.20274	0.000273304	supported by CI561853 and CI777361
9266834	Os02g0641850	1.20261	0.130484	Non-protein coding transcript%2C unclassifiable transcript~supported by AK110856
4332188	Os03g0237200	1.20213	0.0272062	ab initio prediction with EST support
4345270	Os08g0323400	1.20193	0.52673	supported by AK068722
4325194	Os01g0168700	1.20136	0.0560622	tRNA-Cys
4328353	Os02g0156700	1.20058	0.106423	supported by AK073014
4332632	Os03g0310900	1.20038	0.570726	supported by AK108200
4326673	Os01g0631500	1.20023	0.000885787	supported by AK063308
4331584	Os03g0142600	1.19968	0.210326	ab initio prediction with EST support
4336499	Os04g0532700	1.19871	0.128847	supported by AK109796
4345503	Os08g0399500	1.19869	0.0522782	ab initio prediction with EST support
novel.1544	-	1.19767	0.0101672	-
novel.2418	-	1.1962	0.284227	-
9268314	Os08g0248500	1.19614	0.0858114	ab initio prediction with EST support
novel.1983	-	1.19568	0.0189828	-
9269406	Os07g0469800	1.19418	0.0962925	ab initio prediction with EST support
4335852	Os04g0428300	1.19388	0.575496	ab initio prediction with EST support
9270614	Os12g0171900	1.19367	0.364849	Non-protein coding transcript%2C unclassifiable transcript~supported by AK063659
4333164	Os03g0427300	1.19316	0.47279	supported by AK107271
4352541	Os12g0565000	1.19307	0.319815	supported by AK120758
4342001	Os06g0705100	1.19247	0.410526	supported by AK119552
novel.1833	-	1.19173	0.0106288	-
4324496	Os01g0152500	1.191	0.0576857	ab initio prediction with EST support
4329089	Os02g0299600	1.19099	0.118536	supported by AK069297
9270010	Os11g0161033	1.18988	0.218243	ab initio prediction with EST support
4339096	Os05g0475700	1.18939	0.00669134	supported by AK066119
4333736	Os03g0683800	1.18894	0.022534	supported by AK099266
4343320	Os07g0503200	1.18854	0.300452	supported by AK101518
4326626	Os01g0620900	1.18852	4.62519e-05	supported by AK100581
4337054	Os04g0624400	1.18835	0.242463	ab initio prediction with EST support
4347040	Os09g0412400	1.18755	2.89483e-08	supported by AK073672
9266606	Os12g0193800	1.18731	0.00206641	supported by AK111754
9266075	Os09g0491532	1.18714	0.0177146	supported by AK063561
9267848	Os03g0419200	1.18683	0.0363121	supported by AK064655
4350673	Os11g0543300	1.18619	7.78687e-06	ab initio prediction with EST support
4331304	Os03g0103400	1.18515	0.000588455	supported by AK119324
novel.631	-	1.18364	0.210995	PF02301:HORMA domain
4351566	Os12g0160500	1.18347	9.83014e-05	supported by AK120844
9268995	Os03g0279500	1.18347	0.146276	ab initio prediction with EST support
4347108	Os09g0425400	1.18325	0.000515828	ab initio prediction with EST support
4325072	Os01g0866500	1.18311	0.174863	supported by AK111757
novel.2458	-	1.18281	0.00103812	-
novel.2500	-	1.18253	0.0758863	-
4343628	Os07g0565800	1.18213	0.348455	supported by AK062834
4343572	Os07g0556800	1.18209	0.39181	supported by AK107959
4338133	Os05g0222200	1.1817	0.444051	supported by AK068591
4347237	Os09g0453200	1.18159	0.252975	ab initio prediction with EST support
9271667	Os01g0269550	1.18158	0.00483101	supported by CI463307 and CI684969
9272259	Os01g0116300	1.18125	0.00183931	supported by CI442388 and CI665507
4341267	Os06g0551500	1.18089	0.000448767	supported by AK065833
4339443	Os05g0535800	1.18053	0.00167504	ab initio prediction with EST support
novel.1902	-	1.1796	0.152657	-
9271499	Os06g0543601	1.17944	0.0996452	supported by CI431494 and CI656334
novel.1847	-	1.17929	0.576534	PF13976:GAG-pre-integrase domain|PF14223:gag-polypeptide of LTR copia-type
9268357	Os03g0582300	1.17929	0.576534	Non-protein coding transcript%2C unclassifiable transcript~supported by AK121148
4348680	Os10g0427700	1.17863	0.199139	supported by AK107069
novel.557	-	1.17794	0.0772376	-
4330661	Os02g0736800	1.17765	0.052116	supported by AK073311
4326721	Os01g0296200	1.17684	1.21938e-07	ab initio prediction with EST support
novel.2002	-	1.17678	0.00922127	-
9269069	Os12g0105375	1.17676	0.580317	supported by CI317482 and CI566883
9269064	Os01g0265300	1.17514	0.254245	ab initio prediction with EST support
4344970	Os08g0224500	1.17479	0.00054671	supported by AK106897
novel.2309	-	1.17457	0.371593	PF02798:Glutathione S-transferase, N-terminal domain
4332342	Os03g0264600	1.17418	0.0624232	supported by CI379334 and CI614937
novel.443	-	1.17405	0.00483699	PF00249:Myb-like DNA-binding domain
4324548	Os01g0962100	1.17372	0.139767	supported by AK109813
9271579	Os11g0505200	1.17371	0.277301	supported by AK061003
9266716	Os11g0658700	1.17241	0.136275	ab initio prediction with EST support
4328389	Os02g0161800	1.17137	0.0623247	supported by AK105544
novel.1933	-	1.17031	0.009939	-
4351015	Os11g0644600	1.16942	0.413834	supported by CI026332 and CI294996
4349072	Os10g0508000	1.16898	0.0062436	supported by CI358539 and CI599810
novel.458	-	1.16848	0.0606217	PF13359:DDE superfamily endonuclease
9270651	Os09g0306232	1.16747	8.72032e-06	Non-protein coding transcript%2C unclassifiable transcript~supported by CI447492 and CI669913
novel.1990	-	1.16612	0.187504	PF03140:Plant protein of unknown function
4326224	Os01g0176700	1.16546	7.07993e-05	supported by AK109808
4336246	Os04g0490900	1.16545	0.000405336	ab initio prediction with EST support
9268369	Os01g0706200	1.1647	0.409297	supported by CI430888 and CI655814
9268156	Os11g0676050	1.16395	1.77994e-06	ab initio prediction with EST support
9266350	Os08g0426866	1.16373	0.102315	ab initio prediction with EST support
4337646	Os05g0120300	1.16339	0.0004301	supported by AK109108
9268452	Os03g0602400	1.16325	0.0245719	Non-protein coding transcript%2C uncharacterized transcript~supported by AK059331
4344682	Os08g0154200	1.1626	0.218151	supported by AK103192
4325673	Os01g0137200	1.16229	9.82277e-08	ab initio prediction with EST support
4336606	Os04g0552700	1.16175	0.0365167	supported by AK121993
4330555	Os02g0721000	1.16139	0.0407006	supported by AK108039
4347956	Os10g0105800	1.16093	0.41971	supported by CI527888 and CI745510
4325665	Os01g0187300	1.16068	0.00156132	Non-protein coding transcript%2C uncharacterized transcript~supported by AK064460
4329574	Os02g0537100	1.16053	0.596916	ab initio prediction with EST support
4340040	Os06g0136300	1.15974	0.00756039	supported by AK109132
4339934	Os06g0116900	1.15933	0.321958	supported by AK063112
4325737	Os01g0369300	1.15852	0.545364	supported by AK109760
4350958	Os11g0625900	1.15841	1.6995e-09	supported by AK065195
9269479	Os11g0656000	1.15831	0.199826	ab initio prediction with EST support
4350206	Os11g0249400	1.15649	0.00620955	ab initio prediction with EST support
4328449	Os02g0172800	1.15507	0.222221	supported by AK103838
4349870	Os11g0166300	1.15467	0.223176	ab initio prediction with EST support
4332878	Os03g0358700	1.15425	0.470481	supported by AK109711
9269392	Os09g0498400	1.15295	0.0216601	Non-protein coding transcript%2C unclassifiable transcript~supported by AK121017
9268821	Os09g0458800	1.15197	0.00217037	supported by CI036576 and CI299313
novel.1567	-	1.15141	0.63238	PF00072:Response regulator receiver domain
novel.1992	-	1.15137	0.228591	-
4341529	Os06g0614000	1.15108	0.000107021	supported by AK073403
4338344	Os05g0299600	1.15078	0.00110089	supported by AK100896
4335731	Os04g0401900	1.15071	0.114734	supported by AK105362
novel.102	-	1.15061	0.147179	-
4333949	Os03g0723400	1.14894	0.415968	supported by AK107276
4349029	Os10g0499800	1.14844	0.188421	supported by AK099535
9271825	Os01g0618300	1.14814	5.17878e-06	supported by CI543812 and CI760686
novel.1416	-	1.14814	0.238018	-
4344531	Os08g0118500	1.14806	0.401775	ab initio prediction with EST support
novel.144	-	1.14795	0.041694	-
4337492	Os04g0689700	1.14741	6.07035e-09	supported by AK066225
9267519	Os01g0841050	1.14674	0.166745	supported by CI521889 and CI739883
4342080	Os06g0717200	1.1458	1.75132e-05	supported by AB182388
4324915	Os01g0891100	1.14572	0.00203904	ab initio prediction with EST support
novel.1120	-	1.14403	4.51792e-06	PF13966:zinc-binding in reverse transcriptase
9271211	Os08g0355900	1.14396	1.30363e-06	Non-protein coding transcript%2C hold transcript~supported by CI442960 and CI666007
novel.1835	-	1.14358	0.0837613	-
4326097	Os01g0117000	1.14285	0.00551453	ab initio prediction with EST support
9272269	Os02g0209900	1.14265	0.0426077	ab initio prediction with EST support
4326241	Os01g0259900	1.14244	0.0380294	ab initio prediction with EST support
novel.2034	-	1.14218	1.98691e-07	-
4330872	Os02g0771500	1.14206	0.285622	supported by AK106018
4339349	Os05g0520600	1.14202	0.64058	supported by AK067487
9268271	Os08g0541900	1.14162	0.0492617	ab initio prediction with EST support
4326681	Os01g0624400	1.14138	0.332905	ab initio prediction with EST support
4328653	Os02g0202000	1.14005	0.592326	supported by CI420687 and CI647689
novel.2398	-	1.13987	0.105085	-
4325367	Os01g0651200	1.13822	0.00197912	ab initio prediction with EST support
4341734	Os06g0659600	1.13789	0.123198	supported by AK110885
9266605	Os03g0579200	1.13777	0.0511091	supported by CI404574 and CI634203
4348767	Os10g0450900	1.13748	2.66652e-09	supported by AK064310
4347277	Os09g0459500	1.13719	0.0562794	supported by AB118006
novel.1222	-	1.13693	0.0159955	PF12734:Cysteine-rich TM module stress tolerance
9270514	Os09g0482700	1.1369	0.087626	ab initio prediction with EST support
4326664	Os01g0628900	1.13545	0.35386	supported by AK060213
9269684	Os02g0628900	1.13505	0.362202	Non-protein coding transcript%2C uncharacterized transcript~supported by AK105574
novel.335	-	1.13473	0.0992387	-
9266238	Os01g0924933	1.13156	4.53278e-06	supported by CI543816 and CI760690
9271721	Os08g0545900	1.13067	0.178676	ab initio prediction with EST support
9272577	Os03g0787400	1.13061	0.498514	Non-protein coding transcript%2C unclassifiable transcript~supported by AK120413
4338423	Os05g0324600	1.13052	0.0520215	supported by AK107504
3131468	ycf4	1.12956	0.480169	-
9266533	Os04g0407500	1.12941	0.00306474	ab initio prediction with EST support
9267134	Os11g0183800	1.12938	2.92135e-05	Non-protein coding transcript%2C unclassifiable transcript~supported by CI032452 and CI297320
9269025	Os02g0658066	1.12882	0.0263771	ab initio prediction with EST support
4325982	Os01g0126600	1.12736	0.00757241	supported by AK065750
novel.403	-	1.12733	0.00081938	-
9266188	Os08g0203350	1.12704	0.164408	supported by CI407482 and CI636977
novel.2715	-	1.12612	0.0140446	-
4348024	Os10g0127900	1.12581	2.79874e-06	supported by AK121817
9271485	Os06g0722200	1.12574	0.148544	supported by CI520844 and CI739091
novel.992	-	1.12477	0.022367	PF04578:Protein of unknown function, DUF594|PF13968:Domain of unknown function (DUF4220)
4325135	Os01g0754800	1.12466	0.00150452	supported by AK108976
4338429	Os05g0326700	1.12431	0.0152139	supported by AK119280
4326775	Os01g0190300	1.12352	0.000105893	supported by AK100314
4335813	Os04g0417000	1.12338	0.0743809	supported by AK063428
9267318	Os05g0393900	1.1231	0.00315375	ab initio prediction with EST support
novel.2305	-	1.12252	0.0419592	PF00249:Myb-like DNA-binding domain
4336065	Os04g0462400	1.12204	0.000145818	supported by CI549287 and CI765803
9270818	Os02g0556750	1.12193	0.608348	Non-protein coding transcript%2C unclassifiable transcript~supported by AK062454
4337039	Os04g0621900	1.12131	4.14784e-05	ab initio prediction with EST support
4342723	Os07g0214300	1.12108	0.0123659	supported by AK107328
9267169	Os09g0569780	1.12058	0.0416529	supported by CI414285 and CI642268
4326921	Os01g0699900	1.12034	0.0107911	supported by AK067766
4327074	Os01g0202800	1.11991	0.0178939	ab initio prediction with EST support
4344129	Os07g0652800	1.11922	0.0721698	ab initio prediction with EST support
9269572	Os07g0549600	1.11773	0.413968	supported by CI513183 and CI732141
novel.2452	-	1.1176	2.86211e-05	PF04578:Protein of unknown function, DUF594|PF13968:Domain of unknown function (DUF4220)
4342190	Os07g0105200	1.11747	0.241059	supported by AK107603
4326734	Os01g0224700	1.11629	1.55606e-05	supported by AK070386
4330547	Os02g0720100	1.11609	0.10725	supported by AK063724
4338830	Os05g0421100	1.11602	0.101186	ab initio prediction with EST support
4339250	Os05g0505900	1.11582	0.154979	supported by AK106936
4335955	Os04g0445000	1.11512	1.09641e-06	supported by AK105506
4346181	Os08g0539400	1.1146	0.198295	supported by AY336988
4338921	Os05g0440300	1.11456	0.141002	supported by AK068179
4345774	Os08g0462800	1.11454	0.00862156	supported by AK108845
9269605	Os03g0192550	1.11442	0.0185628	Non-protein coding transcript%2C unclassifiable transcript~supported by AK111026
9272410	Os01g0977100	1.1139	0.00892781	ab initio prediction with EST support
novel.2557	-	1.11336	0.03114	-
novel.939	-	1.11299	0.024896	PF09265:Cytokinin dehydrogenase 1, FAD and cytokinin binding
4333353	Os03g0589300	1.11246	0.00441501	supported by AK072986
4351246	Os12g0102600	1.11239	0.0769766	supported by AK072365
4350548	Os11g0492700	1.10992	0.134552	ab initio prediction with EST support
4339775	Os05g0588900	1.1099	0.0146734	supported by CI435540 and CI659958
4327297	Os01g0191200	1.10933	4.61069e-07	supported by AK100363
4347284	Os09g0460300	1.10916	0.0618357	supported by AK071569
novel.982	-	1.10909	0.230148	-
4331676	Os03g0157700	1.10883	0.55977	supported by AK102075
4329144	Os02g0315600	1.10768	0.00130189	supported by AK107002
4339417	Os05g0531600	1.10758	0.459923	ab initio prediction with EST support
novel.1926	-	1.10733	0.0440764	-
4346559	Os09g0266000	1.10729	0.0069429	supported by AK061549
4341085	Os06g0492900	1.10703	0.610799	ab initio prediction with EST support
4351154	Os11g0689300	1.10685	0.0143421	supported by AK071439
4350572	Os11g0508600	1.10672	0.000806768	supported by AK101913
9268878	Os04g0488650	1.10669	0.0677128	Non-protein coding transcript%2C unclassifiable transcript~supported by CI444994 and CI667696
4351229	Os11g0707900	1.10639	0.00199127	supported by AK105585
4347890	Os09g0567800	1.1055	0.170505	supported by CI056199 and CI306393
4344671	Os08g0152400	1.10461	0.00594383	ab initio prediction with EST support
4330594	Os02g0727100	1.10429	0.00231589	supported by AK069154
4330776	Os02g0756100	1.1036	0.28754	supported by AK060615
4351863	Os12g0239900	1.10286	0.000415089	supported by AK107869
4350989	Os11g0638200	1.10029	0.00263358	supported by AY224587
novel.423	-	1.10024	0.0434298	-
4337382	Os04g0674600	1.09961	0.164018	supported by AK069645
4349785	Os11g0150400	1.09927	0.0406825	supported by AK058243
novel.2558	-	1.09924	0.448962	-
4327348	Os01g0200300	1.09919	2.63787e-06	supported by AK112091
4352536	Os12g0563700	1.09915	0.499379	supported by AK069927
novel.270	-	1.09897	0.165874	-
novel.402	-	1.09809	0.155119	PF00234:Protease inhibitor/seed storage/LTP family
4339004	Os05g0458600	1.09785	0.430852	supported by AK068047
4325122	Os01g0261600	1.09717	0.567899	ab initio prediction with EST support
4334324	Os03g0782500	1.09667	0.00097744	supported by AK105637
4348659	Os10g0422600	1.09646	0.000176748	supported by AK109893
4347215	Os09g0449400	1.09636	0.00106042	supported by CI354763 and CI596227
4324670	Os01g0723100	1.09629	0.000453956	supported by AK059087
novel.380	-	1.0961	0.440392	-
9268552	Os01g0934900	1.09545	0.0157588	ab initio prediction with EST support
4351013	Os11g0644100	1.09456	0.162756	ab initio prediction with EST support
4338146	Os05g0226300	1.09316	0.532554	supported by AK067770
4342617	Os07g0190700	1.09209	0.0343107	supported by AK111434
9268037	Os07g0191650	1.09203	0.000217071	supported by CI462737 and CI684400
9269790	Os03g0684800	1.09161	0.0231229	supported by AK107039
4342014	Os06g0707400	1.09155	0.0116819	supported by AK066341
9266588	Os03g0591300	1.0914	0.000518499	supported by AK101749
9269558	Os11g0652600	1.09139	0.184492	supported by CI404618 and CI634239
4347089	Os09g0421300	1.09002	0.0314467	supported by AK100975
4332380	Os03g0269700	1.08997	0.0351997	supported by AK060334
9272391	Os10g0460000	1.08986	0.0752428	supported by CI442514 and CI665632
9267111	Os03g0110900	1.08977	0.0502038	supported by AK070403
9266275	Os03g0160300	1.08935	0.564784	ab initio prediction with EST support
novel.1351	-	1.08922	0.467526	-
4346888	Os09g0370000	1.08914	4.51723e-06	ab initio prediction with EST support
4346480	Os09g0242300	1.08906	0.518677	ab initio prediction with EST support
9268506	Os07g0143500	1.08877	0.000490096	Non-protein coding transcript%2C uncharacterized transcript~supported by AK064714
novel.2257	-	1.08845	0.316202	-
4328560	Os02g0189200	1.08832	3.54159e-06	supported by AK108567
novel.1060	-	1.08775	0.105321	-
novel.2110	-	1.08717	0.189288	-
4345828	Os08g0476100	1.08516	7.38571e-07	supported by AK066585
4340330	Os06g0184600	1.08442	0.056759	supported by AK109202
9271911	Os05g0296800	1.0841	0.0826069	supported by AK108441
4349121	Os10g0516900	1.08404	0.00069234	supported by AK107070
novel.2665	-	1.08364	0.166637	PF03106:WRKY DNA -binding domain
4342191	Os07g0105300	1.08258	0.435624	supported by AK107419
4347645	Os09g0528000	1.08238	0.274813	supported by AK100918
4330373	Os02g0690000	1.08122	0.000569542	supported by AK062737
4324340	Os01g0913900	1.08104	0.42854	supported by AK110828
4335457	Os04g0312000	1.08079	0.0143685	ab initio prediction with EST support
9266545	Os06g0150200	1.08069	0.232508	supported by AK072773
4338420	Os05g0324200	1.08049	0.0691301	supported by AK108151
novel.1857	-	1.0802	0.0107923	-
9266496	Os07g0684300	1.07988	0.00692564	supported by CI323121 and CI570999
novel.1452	-	1.0793	0.00335728	PF13962:Domain of unknown function
4344280	Os07g0677400	1.07921	0.624616	supported by AF014469
novel.2598	-	1.07863	0.0678642	PF01161:Phosphatidylethanolamine-binding protein
novel.1966	-	1.07781	0.00634158	PF06943:LSD1 zinc finger|PF14144:Seed dormancy control
4340559	Os06g0228500	1.07754	0.0197227	supported by AK107472
novel.1219	-	1.07749	0.0796669	-
9267668	Os03g0559900	1.07748	0.000675486	supported by AK101433
4331775	Os03g0170900	1.07688	0.0016666	supported by AK100027
4345821	Os08g0475000	1.07686	0.0506549	ab initio prediction with EST support
9267501	Os01g0955650	1.07682	0.0258614	supported by CI415335 and CI643283
4334946	Os04g0115800	1.07604	0.00898356	supported by AK107115
4346200	Os08g0542800	1.07574	0.153496	supported by AK121466
4325645	Os01g0692300	1.07448	0.00700963	supported by AK120588
4335782	Os04g0412500	1.07439	2.54821e-05	supported by AK059525
4352927	Os12g0641000	1.07435	0.422264	supported by CI015594 and CI293338
4341057	Os06g0483200	1.07412	0.171813	supported by AK120065
4328748	Os02g0219700	1.07318	4.56649e-05	supported by CI506714 and CI725870
9272328	Os10g0345701	1.07293	0.00678455	supported by CI399157 and CI629493
novel.1824	-	1.07268	0.12603	-
4344240	Os07g0670300	1.07236	0.00161654	supported by AK061154
4344720	Os08g0160600	1.07192	0.0939556	supported by AK106763
9271194	Os02g0157150	1.07157	0.210245	ab initio prediction with EST support
novel.1105	-	1.07113	0.249079	-
9269412	Os02g0280000	1.07089	0.00844443	Non-protein coding transcript%2C unclassifiable transcript~supported by AK060301
novel.2429	-	1.07086	0.339577	-
4327811	Os01g0976900	1.07011	0.0186101	ab initio prediction with EST support
4324989	Os01g0908600	1.06987	0.0495916	supported by CI394003 and CI625964
4334280	Os03g0774700	1.06938	0.485257	ab initio prediction with EST support
4329812	Os02g0586900	1.0692	0.00424742	supported by AK063583
4349207	Os10g0530900	1.06864	0.150783	supported by AK059760
4337212	Os04g0648600	1.06834	0.123268	supported by AK108279
4329370	Os02g0483500	1.06824	0.149481	supported by AK103708
novel.1563	-	1.06793	0.00211919	-
4326073	Os01g0117900	1.06787	0.000555013	supported by AK061406
4349612	Os11g0117600	1.06762	0.139691	ab initio prediction with EST support
4331905	Os03g0191200	1.0666	0.48404	supported by AK070228
novel.2439	-	1.06605	0.0446971	PF17123:RING-like zinc finger
4326983	Os01g0329300	1.06592	0.0322258	supported by AK110223
9267015	Os12g0532500	1.06562	0.0344624	supported by CI406653 and CI636274
9266669	Os03g0223200	1.06534	2.98925e-06	ab initio prediction with EST support
4325198	Os01g0169800	1.06434	0.000633571	supported by AK061054
4333205	Os03g0438900	1.06411	0.189432	supported by AK111048
novel.618	-	1.06409	0.0478251	PF00462:Glutaredoxin
4348557	Os10g0397900	1.0639	0.429766	ab initio prediction with EST support
4349927	Os11g0177400	1.06308	8.68079e-05	supported by AK120669
4327662	Os01g0587300	1.06304	3.67755e-05	ab initio prediction with EST support
4349213	Os10g0532000	1.06261	0.0164324	supported by AK106313
9270168	Os08g0546300	1.06177	0.0414713	supported by AK064717
9266710	Os06g0656000	1.06157	0.104692	ab initio prediction with EST support
4339084	Os05g0473300	1.06152	0.201372	supported by AK103822
4336468	Os04g0528300	1.06084	0.449192	supported by AK064945
4339545	Os05g0552900	1.06052	0.143101	supported by AK102095
4337658	Os05g0122400	1.06052	0.298404	supported by CI376368 and CI612990
4327585	Os01g0825500	1.05904	0.00387338	supported by AK103941
4330758	Os02g0753700	1.05904	1.16378e-07	supported by AK103542
4328502	Os02g0179600	1.05821	0.293233	supported by AK110418
4352612	Os12g0576600	1.05764	0.000257957	supported by AK121432
4327517	Os01g0826000	1.05732	0.000181945	supported by AJ308374
4350382	Os11g0426400	1.05666	1.78353e-05	ab initio prediction with EST support
9271009	Os07g0649700	1.05655	0.138362	ab initio prediction with EST support
4326804	Os01g0339600	1.05654	0.0538278	supported by AK106772
4326032	Os01g0119800	1.05652	0.0279804	Non-protein coding transcript%2C putative npRNA~supported by AK105502
9267930	Os03g0812300	1.05523	0.0506868	Non-protein coding transcript%2C unclassifiable transcript~supported by AK108409
4334856	Os03g0859100	1.05517	0.287655	supported by AK060992
9268513	Os03g0620500	1.05505	0.199908	supported by AK100451
9272047	Os09g0443700	1.0549	0.137522	Non-protein coding transcript%2C unclassifiable transcript~supported by AK109285
4340895	Os06g0321700	1.05431	0.00018846	supported by AK109831
9268404	Os10g0474933	1.05415	0.426163	ab initio prediction with EST support
9271101	Os07g0489200	1.05341	0.572864	supported by CI485790 and CI706000
4341309	Os06g0562300	1.05323	0.527834	ab initio prediction with EST support
4331109	Os02g0813200	1.05268	0.00486763	ab initio prediction with EST support
4351556	Os12g0158900	1.0526	0.149688	ab initio prediction with EST support
9272692	Os08g0410350	1.05184	0.38482	Non-protein coding transcript%2C unclassifiable transcript~supported by CI440043 and CI663537
9272367	Os10g0531700	1.05173	0.230652	ab initio prediction with EST support
4352811	Os12g0618600	1.05172	4.59035e-06	supported by AK073742
4346216	Os08g0545000	1.05161	0.0138083	supported by AK121240
4352371	Os12g0524700	1.05146	0.483413	supported by AK063463
novel.944	-	1.05103	0.00794895	-
4333158	Os03g0425900	1.05097	0.4514	supported by AK105583
4346618	Os09g0283600	1.0508	0.0153073	supported by AK069582
novel.2397	-	1.05077	0.295103	-
4328345	Os02g0154700	1.0502	0.357597	ab initio prediction with EST support
novel.1684	-	1.04874	0.000413483	-
4331853	Os03g0183900	1.04815	0.141656	supported by CI533774 and CI751391
9266658	Os06g0534200	1.04716	7.27115e-05	supported by CI559562 and CI775247
4349531	Os11g0102200	1.04684	0.00677419	supported by AJ252142
novel.1852	-	1.04636	0.000348739	PF00847:AP2 domain
4328231	Os02g0136400	1.04597	0.196959	ab initio prediction with EST support
4336800	Os04g0586700	1.04408	0.0195168	supported by AK063488
9268750	Os10g0502200	1.04333	6.12727e-05	Non-protein coding transcript%2C unclassifiable transcript~supported by D21117
4337180	Os04g0643500	1.04268	0.269969	ab initio prediction with EST support
9270953	Os01g0587500	1.04244	0.0384029	ab initio prediction with EST support
9271647	Os05g0130500	1.04242	0.352108	supported by AK121598
4338948	Os05g0447200	1.04151	5.09332e-05	supported by AK111849
novel.1608	-	1.04148	0.144956	-
4342214	Os07g0108900	1.04057	0.294804	supported by AF345911
4326956	Os01g0927500	1.04045	0.000503423	supported by AK068802
4340796	Os06g0293100	1.04035	0.300926	ab initio prediction with EST support
4334165	Os03g0757400	1.04007	0.142467	supported by AK105674
4342616	Os07g0190600	1.03968	0.0206209	supported by AK070975
6450195	atp6	1.03924	0.496331	-
4330470	Os02g0707200	1.03894	0.0207079	supported by AF542507
9272013	Os01g0705400	1.03885	0.477309	ab initio prediction with EST support
4331746	Os03g0167600	1.03806	0.150277	supported by AK121254
9270246	Os07g0176501	1.03744	1.95396e-10	Non-protein coding transcript%2C uncharacterized transcript~supported by CI050275 and CI304798
4324983	Os01g0907900	1.03697	0.25267	ab initio prediction with EST support
9269428	Os09g0403300	1.03625	0.000350125	ab initio prediction with EST support
4350679	Os11g0544000	1.03622	0.0237998	supported by AK066017
9270085	Os12g0160000	1.03557	0.000132625	supported by AK064766
4330498	Os02g0711900	1.03522	0.00018796	ab initio prediction with EST support
novel.1516	-	1.03448	0.15133	PF07983:X8 domain
4333220	Os03g0442900	1.03446	0.0689763	supported by AK099556
4327507	Os01g0844300	1.03427	0.516661	supported by AK105246
4341738	Os06g0660400	1.03424	0.0360156	supported by AK111110
9266166	Os01g0512700	1.03385	4.49247e-05	ab initio prediction with EST support
4334937	Os04g0112100	1.03348	0.000455756	supported by CI537533 and CI754975
novel.1614	-	1.03278	1.23845e-05	PF05678:VQ motif
4330485	Os02g0709600	1.03244	0.000186534	supported by AK063563
4349170	Os10g0525800	1.03227	0.00270962	supported by AY533124
4340613	Os06g0238700	1.03206	0.00292927	ab initio prediction with EST support
4334119	Os03g0750000	1.03169	0.339775	supported by AK071321
4327801	Os01g0532100	1.03156	0.230411	supported by AK106738
4341292	Os06g0557400	1.03142	6.64913e-06	ab initio prediction with EST support
9267620	Os07g0255900	1.03093	2.58023e-07	supported by CI474334 and CI695198
novel.30	-	1.0305	0.000231013	PF03321:GH3 auxin-responsive promoter
4328869	Os02g0246900	1.03028	0.00445053	supported by AK069877
novel.112	-	1.02896	0.000487792	PF00141:Peroxidase
4327090	Os01g0205900	1.02839	0.273365	supported by AK105932
4333116	Os03g0416400	1.02822	0.00634584	ab initio prediction with EST support
4328687	Os02g0208300	1.02792	0.656637	supported by CI474687 and CI695557
4342424	Os07g0154100	1.02788	0.133332	supported by AK119780
4336359	Os04g0509000	1.02742	0.00246806	supported by AK109631
novel.394	-	1.02723	0.00842598	-
4327808	Os01g0533400	1.0269	0.338308	supported by AK119447
4329851	Os02g0594700	1.02675	3.32163e-05	supported by AK111339
4338219	Os05g0250700	1.02613	0.0678052	ab initio prediction with EST support
novel.1952	-	1.02575	6.28682e-05	-
novel.1858	-	1.02574	0.000165131	PF00069:Protein kinase domain|PF00139:Legume lectin domain
9271307	Os09g0449500	1.02531	0.206783	supported by AK111342
4344374	Os07g0692200	1.02511	0.00760805	ab initio prediction with EST support
4345373	Os08g0359900	1.02488	0.0114189	ab initio prediction with EST support
4327129	Os01g0174700	1.0234	0.00567984	supported by AK101660
4335194	Os04g0219600	1.02292	0.0997755	supported by AK067819
4334233	Os03g0767000	1.02257	0.192147	supported by AK068620
novel.596	-	1.02154	0.453949	-
4341601	Os06g0635500	1.0212	0.464641	ab initio prediction with EST support
4330121	Os02g0641900	1.0212	0.133513	supported by AK108621
4336598	Os04g0551600	1.02091	0.297133	supported by AK064637
9269592	Os04g0583800	1.02082	0.0781769	supported by CI409305 and CI638313
9268927	Os02g0725400	1.02061	0.384914	ab initio prediction with EST support
4349232	Os10g0534700	1.02037	0.0218109	supported by AK071861
4324188	Os01g0657400	1.02012	0.0492744	supported by AY339377
4347207	Os09g0447300	1.01998	0.000293191	supported by CI419077 and CI646272
novel.726	-	1.01982	0.0691404	PF00226:DnaJ domain
4343939	Os07g0621400	1.01981	0.00580301	supported by AK059724
4328865	Os02g0245900	1.01929	0.269072	supported by AK108184
9268478	Os07g0417800	1.01867	6.51296e-06	supported by AK120134
4331087	Os02g0809300	1.01857	0.126531	supported by AK103377
9267491	Os06g0352100	1.01725	0.565806	ab initio prediction with EST support
4334665	Os03g0830800	1.01703	0.343426	supported by AK109894
4347129	Os09g0432300	1.01691	0.0375525	supported by CI498466 and CI717775
4328233	Os02g0136900	1.01615	0.000492175	supported by AK111638
4329819	Os02g0588700	1.01577	0.00118781	supported by AK100801
novel.2156	-	1.01525	0.0710274	-
4343187	Os07g0468800	1.01498	0.00041693	ab initio prediction with EST support
4344124	Os07g0650300	1.0148	0.179194	supported by AK106984
novel.2387	-	1.0147	0.000810506	-
4342153	Os06g0731200	1.0145	0.031057	supported by AK071489
9271004	Os02g0254100	1.01432	0.425755	ab initio prediction with EST support
9267530	Os06g0492700	1.0141	0.071246	ab initio prediction with EST support
9268137	Os11g0291800	1.01395	0.0139175	ab initio prediction with EST support
9267719	Os10g0438300	1.01364	0.0116144	ab initio prediction with EST support
novel.652	-	1.01357	0.00688105	-
9270238	Os09g0345500	1.01354	0.00978989	ab initio prediction with EST support
4339730	Os05g0581900	1.01339	0.000501116	supported by AK109090
4335647	Os04g0384000	1.01249	0.000993449	supported by AK068656
4346399	Os09g0112300	1.01245	0.571237	supported by AF467731
novel.1139	-	1.01231	0.571563	PF14144:Seed dormancy control
4342618	Os07g0190800	1.01143	1.13813e-06	supported by CI444665 and CI667417
4334478	Os03g0803600	1.01061	0.00609101	supported by CI469736 and CI690621
4332986	Os03g0383600	1.01031	0.418827	supported by AK071506
9267041	Os06g0676900	1.01023	0.026883	Non-protein coding transcript%2C unclassifiable transcript~supported by AK111124
9267565	Os04g0529600	1.00973	0.00586818	ab initio prediction with EST support
4325664	Os01g0187200	1.00964	0.000344729	Non-protein coding transcript%2C unclassifiable transcript~supported by AK110797
novel.2533	-	1.00881	0.00131835	PF00083:Sugar (and other) transporter
4332165	Os03g0233800	1.00857	0.157317	supported by AK072396
4328714	Os02g0214400	1.00854	0.264498	supported by AK101009
4326514	Os01g0939800	1.00848	0.262567	supported by AK121367
9272168	Os04g0423400	1.00811	0.00704627	supported by AK061494
9268112	Os02g0274200	1.00802	0.504987	ab initio prediction with EST support
4326491	Os01g0343900	1.00766	0.401761	ab initio prediction with EST support
4340917	Os06g0329300	1.00742	3.16642e-05	supported by AK067924
9272190	Os09g0382200	1.0073	0.000142903	Non-protein coding transcript%2C unclassifiable transcript~supported by AK063210
9267090	Os08g0310001	1.00703	0.0628821	ab initio prediction with EST support
4336640	Os04g0558700	1.00593	0.507332	supported by AK110633
4350549	Os11g0492800	1.0055	0.0175759	ab initio prediction with EST support
9270006	Os03g0762850	1.00526	0.502597	ab initio prediction with EST support
9271008	Os05g0342100	1.00464	0.197501	supported by AK111106
4325642	Os01g0692000	1.00449	0.000633181	supported by AK064650
4323907	Os01g0304400	1.00403	0.0362294	ab initio prediction with EST support
4348812	Os10g0459900	1.00402	0.309863	supported by AK110981
4326860	Os01g0666400	1.00345	0.00150341	ab initio prediction with EST support
4335034	Os04g0161100	1.00344	0.0596503	ab initio prediction with EST support
4324244	Os01g0703300	1.0033	3.96338e-05	supported by AK069643
4338883	Os05g0432200	1.00298	0.692534	ab initio prediction with EST support
novel.1356	-	1.0029	1.85138e-07	PF00234:Protease inhibitor/seed storage/LTP family
9267512	Os09g0565300	1.00287	5.30898e-06	supported by CI421599 and CI648544
4339762	Os05g0587000	1.0026	0.132013	ab initio prediction with EST support
novel.2115	-	1.00251	0.0405535	-
4333279	Os03g0568800	1.00135	0.693964	supported by AK070389
4325090	Os01g0878000	1.00083	0.0826805	supported by AK060162
novel.412	-	1.00049	0.00247858	PF13855:Leucine rich repeat|PF08263:Leucine rich repeat N-terminal domain|PF00069:Protein kinase domain

## Sheet: MT vs WT salt down
ID	gene_name	log2FoldChange	pvalue	gene_description
4342929	Os07g0281700	-7.14445	7.99696e-07	supported by AK111275
9269162	Os06g0515301	-7.09948	0.0694545	supported by CI433861 and CI658508
9267054	Os01g0880100	-6.95814	1.99548e-19	supported by AK108247
novel.2125	-	-6.70935	4.87104e-12	PF00112:Papain family cysteine protease|PF08246:Cathepsin propeptide inhibitor domain (I29)
9272249	Os06g0513862	-6.43563	0.016888	supported by CI403214 and CI633203
novel.1483	-	-6.39848	8.46274e-07	PF13639:Ring finger domain
4348193	Os10g0174800	-6.33817	2.15678e-05	ab initio prediction with EST support
4350635	Os11g0529900	-6.18493	1.43879e-05	ab initio prediction with EST support
novel.1965	-	-6.05847	6.94898e-06	-
novel.319	-	-5.9394	5.5573e-05	-
4326278	Os01g0355100	-5.87371	2.26192e-06	ab initio prediction with EST support
9266659	Os06g0170200	-5.84821	1.25715e-08	supported by CI549739 and CI766205
novel.1611	-	-5.83799	9.41448e-05	PF03107:C1 domain
9272550	Os12g0568000	-5.81618	0.000183778	supported by AK106437
novel.2003	-	-5.80745	6.84913e-07	PF12819:Carbohydrate-binding protein of the ER
4332896	Os03g0363100	-5.72662	0.00307235	ab initio prediction with EST support
9268392	Os12g0515800	-5.68844	3.99473e-05	Non-protein coding transcript%2C uncharacterized transcript~supported by AK120440
9266985	Os11g0259700	-5.63377	1.59184e-08	supported by CI559524 and CI775214
4347027	Os09g0409100	-5.58631	1.72602e-09	supported by CI562405 and CI777890
4350925	Os11g0616100	-5.56551	0.000339332	ab initio prediction with EST support
4334514	Os03g0808000	-5.54084	8.77868e-05	ab initio prediction with EST support
novel.1104	-	-5.53474	0.000850455	PF05699:hAT family C-terminal dimerisation region|PF14372:Domain of unknown function (DUF4413)
4341148	Os06g0512700	-5.51166	0.00572839	supported by CI413798 and CI641878
4325563	Os01g0211200	-5.42184	0.000632444	ab initio prediction with EST support
4348768	Os10g0451700	-5.35703	0.00303486	supported by AK103350
4332910	Os03g0365800	-5.23296	5.94416e-11	supported by AK063672
4347868	Os09g0564200	-5.18	1.35759e-08	supported by CI548924 and CI765466
novel.1485	-	-5.17203	0.000284259	PF14303:No apical meristem-associated C-terminal domain
4345832	Os08g0477100	-5.16787	2.90709e-07	supported by AK108679
4335605	Os04g0375300	-5.15912	0.00036374	ab initio prediction with EST support
4338895	Os05g0435300	-5.1496	0.00436127	ab initio prediction with EST support
novel.118	-	-5.13556	9.52621e-08	-
novel.2126	-	-5.12945	0.00209989	PF00112:Papain family cysteine protease|PF08246:Cathepsin propeptide inhibitor domain (I29)
4348621	Os10g0415100	-5.1232	0.00246605	supported by AK119782
novel.1657	-	-5.11815	1.55994e-21	PF00931:NB-ARC domain
novel.2513	-	-5.1075	0.00397454	PF02545:Maf-like protein
novel.1287	-	-5.09965	0.00600081	-
4352563	Os12g0568200	-5.09514	1.69827e-08	supported by CI549355 and CI765869
4341152	Os06g0514800	-5.05683	0.064155	supported by AB072337
9268353	Os01g0336300	-5.0517	0.00344277	ab initio prediction with EST support
9268080	Os04g0480700	-4.99475	2.61771e-11	supported by AK121175
novel.2750	-	-4.97018	3.02451e-13	PF01439:Metallothionein
novel.1514	-	-4.96188	0.0298721	-
4341150	Os06g0514100	-4.89694	0.158839	supported by AK062831
9266920	Os12g0513800	-4.8785	0.00487923	supported by AK107995
4344451	Os08g0106300	-4.85024	0.00110595	ab initio prediction with EST support
4325841	Os01g0550800	-4.82021	3.04863e-08	supported by AK064194
4339561	Os05g0555600	-4.81799	7.90424e-23	supported by AK070485
novel.2577	-	-4.79814	9.12573e-13	-
4348124	Os10g0151100	-4.79352	0.00931599	ab initio prediction with EST support
4336734	Os04g0574800	-4.78576	0.0120707	ab initio prediction with EST support
novel.1551	-	-4.75116	0.00214839	PF13499:EF-hand domain pair
9272057	Os04g0480750	-4.71314	0.0114431	Non-protein coding transcript%2C unclassifiable transcript~supported by AK063679
4328971	Os02g0268600	-4.65503	0.00531007	ab initio prediction with EST support
novel.2581	-	-4.61755	3.64646e-19	PF00266:Aminotransferase class-V
4328052	Os02g0112600	-4.60642	6.01672e-11	supported by AK109733
novel.1054	-	-4.5894	0.000203005	PF00657:GDSL-like Lipase/Acylhydrolase
4344094	Os07g0645300	-4.56582	3.85086e-05	supported by AK108931
novel.1928	-	-4.5637	0.012958	-
novel.182	-	-4.55637	0.0475119	PF13639:Ring finger domain
4331668	Os03g0156300	-4.55071	0.0145623	ab initio prediction with EST support
4352564	Os12g0568500	-4.52348	5.05964e-09	supported by CI558343 and CI774284
novel.2583	-	-4.51151	2.45751e-10	PF00931:NB-ARC domain
4338025	Os05g0191700	-4.50777	0.000349529	supported by CI467183 and CI688133
4346107	Os08g0527900	-4.50679	0.0281068	ab initio prediction with EST support
4342992	Os07g0407900	-4.48127	7.791e-07	supported by AK108877
9272693	Os10g0186200	-4.47973	2.82076e-08	ab initio prediction with EST support
novel.1129	-	-4.45402	0.0339245	PF06749:Protein of unknown function (DUF1218)
9268135	Os11g0198850	-4.4477	0.0283277	supported by CI437166 and CI661418
4338119	Os05g0217800	-4.42974	0.0190687	supported by AK119556
4333733	Os03g0682600	-4.42015	9.67081e-08	ab initio prediction with EST support
4348394	Os10g0352000	-4.39859	7.11064e-11	supported by AK111096
4342187	Os07g0104500	-4.3407	3.16626e-27	supported by AK108824
4333271	Os03g0566500	-4.32715	0.0285369	supported by AK070576
4329800	Os02g0583700	-4.31754	6.42874e-07	ab initio prediction with EST support
4340714	Os06g0267400	-4.29695	0.0929751	ab initio prediction with EST support
4348091	Os10g0142700	-4.29029	0.0499367	Non-protein coding transcript%2C putative npRNA~supported by AK111067
4339680	Os05g0574100	-4.28805	3.4871e-18	supported by AK106699
9267979	Os09g0349600	-4.26387	0.0374182	ab initio prediction with EST support
4352581	Os12g0571000	-4.26317	6.83578e-06	supported by CI543683 and CI760561
4331637	Os03g0150800	-4.25043	0.000329629	supported by AY332471
novel.363	-	-4.2337	0.00866581	PF09265:Cytokinin dehydrogenase 1, FAD and cytokinin binding
4333973	Os03g0727000	-4.22216	0.0918727	supported by AK107637
4335589	Os04g0369100	-4.17619	6.96194e-09	ab initio prediction with EST support
9268931	Os04g0438101	-4.17532	6.05905e-18	ab initio prediction with EST support
9267782	Os11g0664000	-4.15118	1.90625e-08	supported by CI517285 and CI735631
novel.1839	-	-4.13411	0.04974	PF02535:ZIP Zinc transporter
4340763	Os06g0281800	-4.12295	0.286919	supported by AK064437
4340758	Os06g0279900	-4.10347	1.79618e-06	ab initio prediction with EST support
4352580	Os12g0570700	-4.09623	1.69291e-10	supported by AK103445
4338393	Os05g0316400	-4.09159	0.0113284	supported by AK108681
4327340	Os01g0198900	-4.08681	5.04358e-27	supported by AK069974
4343126	Os07g0451300	-4.06551	1.70638e-15	supported by AK111468
4344291	Os07g0679400	-4.05701	0.00159544	supported by AK064577
4343761	Os07g0588300	-4.04494	1.31818e-05	ab initio prediction with EST support
4327789	Os01g0237000	-4.0418	2.68541e-32	supported by AK062426
4350668	Os11g0540600	-3.99312	6.39664e-12	supported by AK065177
4352582	Os12g0571100	-3.96438	6.45953e-09	supported by AK105219
9266924	Os01g0593700	-3.96369	0.122423	ab initio prediction with EST support
[truncated: 1,653 more rows]
